# Supplementary material for: Untargeted Metabolomics and Transcriptomics Reveal the Mechanism of Metabolite Differences in Spring Tender Shoots of Tea Plants of Different Ages
Source: Foods. 2022 Aug 2;11(15):2303. doi: 10.3390/foods11152303 (PMC9368032; doi:10.3390/foods11152303)
Supplement: Supplementary file 1 [file foods-11-02303-s001.zip]

Archive with 3 entries (3 files):
- Support information.pdf
- Table S2.xlsx
- Table S3.xlsx
