# Supplementary material for: Untargeted Metabolomics and Transcriptomics Reveal the Mechanism of Metabolite Differences in Spring Tender Shoots of Tea Plants of Different Ages
Source: Foods. 2022 Aug 2;11(15):2303. doi: 10.3390/foods11152303 (PMC9368032; doi:10.3390/foods11152303)
Supplement: Supplementary file 1 [file foods-11-02303-s001.zip › Table S2.xlsx]

## Sheet: Metabolite identification resul
Metabolite name	Metabolite species	WL-7a	WL-7b	WL-7c	WL-7d	WL-7e	WL-7f	WL-40a	WL-40b	WL-40c	WL-40d	WL-40e	WL-40f	GC-7a	GC-7b	GC-7c	GC-7d	GC-7e	GC-7f	GC-40a	GC-40b	GC-40c	GC-40d	GC-40e	GC-40f
Epigallocatechin gallate	Flavonoids	6.6718e+06	7.64503e+06	5.83069e+06	5.74689e+06	2.45536e+06	7.18912e+06	1.06165e+07	1.05766e+07	5.16637e+06	1.14575e+07	3.46601e+06	3.28252e+06	1.04505e+07	6.2641e+06	9.23199e+06	4.69259e+06	3.26466e+06	8.39965e+06	9.09374e+06	8.32345e+06	9.21e+06	9.87784e+06	4.14299e+06	6.49041e+06
Epicatechin	Flavonoids	4.04388e+07	4.86227e+07	4.52975e+07	4.3324e+07	4.27044e+07	4.74307e+07	7.74397e+07	6.32291e+07	7.47187e+07	7.04346e+07	7.53773e+07	7.25373e+07	5.34345e+07	5.36804e+07	5.24798e+07	5.52397e+07	5.12676e+07	5.59645e+07	5.89002e+07	4.906e+07	4.77859e+07	4.83205e+07	4.98781e+07	4.82348e+07
Epigallocatechin	Flavonoids	2.84386e+08	2.98785e+08	2.79567e+08	2.92741e+08	3.02655e+08	2.90379e+08	7.50559e+08	7.03609e+08	7.36859e+08	7.69491e+08	7.49089e+08	7.68723e+08	2.90455e+08	2.90137e+08	2.90594e+08	2.86302e+08	2.83334e+08	2.82662e+08	3.11208e+08	3.25703e+08	3.07985e+08	3.14259e+08	3.22815e+08	3.17939e+08
Catechin	Flavonoids	1.6283e+09	1.69388e+09	1.60183e+09	1.67953e+09	1.63016e+09	1.62444e+09	3.16157e+09	2.81515e+09	3.10149e+09	3.22842e+09	3.17521e+09	3.25683e+09	1.19079e+09	1.09789e+09	1.13271e+09	1.13456e+09	1.1594e+09	1.15091e+09	1.0759e+09	1.08137e+09	1.05757e+09	1.10828e+09	1.1149e+09	1.07848e+09
Epicatechin gallate	Flavonoids	6.6716e+06	7.64483e+06	5.83049e+06	5.74669e+06	2.45516e+06	7.18892e+06	1.06163e+07	1.05764e+07	5.16617e+06	1.14573e+07	3.46581e+06	3.28232e+06	1.04503e+07	6.2639e+06	9.23179e+06	4.69239e+06	3.26446e+06	8.39945e+06	9.09354e+06	8.32325e+06	9.2098e+06	9.87764e+06	4.14279e+06	6.49021e+06
Gallocatechin gallate	Flavonoids	1.33434e+07	1.34396e+07	1.52016e+07	1.25006e+07	1.26317e+07	1.75896e+07	1.85933e+07	1.37372e+07	1.43633e+07	1.82982e+07	1.56753e+07	2.52098e+07	2.12326e+07	1.42537e+07	1.36981e+07	1.72761e+07	1.52986e+07	1.34916e+07	1.41037e+07	1.46574e+07	1.5625e+07	1.7084e+07	1.62783e+07	1.48491e+07
Gallocatechin	Flavonoids	1.33435e+07	1.34397e+07	1.52017e+07	1.25007e+07	1.26318e+07	1.75897e+07	1.85934e+07	1.37373e+07	1.43634e+07	1.82983e+07	1.56754e+07	2.52099e+07	2.12327e+07	1.42538e+07	1.36982e+07	1.72762e+07	1.52987e+07	1.34917e+07	1.41038e+07	1.46575e+07	1.56251e+07	1.70841e+07	1.62784e+07	1.48492e+07
Afzelin	Flavonoids	6.39787e+07	5.95767e+07	6.23847e+07	5.80892e+07	5.27656e+07	5.28705e+07	5.84252e+07	6.48463e+07	6.86547e+07	6.49355e+07	6.68867e+07	6.4693e+07	7.90583e+06	9.09243e+06	1.1673e+07	1.059e+07	2.3518e+06	9.79509e+06	2.63267e+06	2.55278e+06	2.51388e+06	2.60598e+06	2.42396e+06	2.54599e+06
Apigenin	Flavonoids	6.21448e+06	6.31055e+06	6.48944e+06	6.5602e+06	6.60058e+06	6.33232e+06	5.78293e+06	5.14697e+06	5.48682e+06	5.66495e+06	5.78126e+06	5.46501e+06	7.54304e+06	7.82593e+06	7.60172e+06	7.36993e+06	7.79431e+06	7.18192e+06	1.00276e+07	9.95103e+06	1.0231e+07	1.00287e+07	1.08092e+07	9.99737e+06
Astragalin	Flavonoids	1.51773e+07	1.41724e+07	7.94707e+06	1.43618e+07	1.48529e+07	1.83769e+07	2.50064e+07	1.84407e+07	1.85403e+07	1.99136e+07	2.41775e+07	2.25304e+07	5.75346e+06	5.28993e+06	5.04227e+06	5.41057e+06	5.66506e+06	4.87991e+06	5.47458e+06	5.79275e+06	5.88242e+06	5.17125e+06	5.25791e+06	6.14908e+06
Cis-Dihydroquercetin	Flavonoids	1.90749e+08	1.97451e+08	1.67165e+08	1.99163e+08	1.79373e+08	1.88327e+08	1.80201e+08	1.99021e+08	1.91318e+08	2.01158e+08	1.98251e+08	1.90968e+08	2.395e+08	2.36669e+08	2.31487e+08	2.33858e+08	2.3233e+08	2.42294e+08	1.99019e+08	2.05707e+08	1.79453e+08	2.02374e+08	2.1561e+08	2.00008e+08
Cyanidin-3-rutinoside	Flavonoids	3.48546e+07	5.46899e+07	4.63969e+07	3.68961e+07	5.55085e+07	4.79579e+07	6.67013e+07	5.04825e+07	4.79371e+07	5.69207e+07	2.54696e+07	7.42231e+07	4.62029e+06	1.66427e+07	1.40891e+07	1.58618e+07	1.42592e+07	4.28746e+06	1.11603e+07	1.15611e+07	3.01275e+06	1.11398e+07	1.23469e+07	1.08124e+07
Delphin	Flavonoids	4.66413e+06	4.70854e+06	5.00946e+06	4.85318e+06	4.17322e+06	4.59072e+06	7.99094e+06	7.82161e+06	7.85873e+06	2.69025e+07	2.60234e+07	7.9202e+06	3.54581e+07	2.68465e+07	2.72586e+07	2.69022e+07	2.59479e+07	2.54765e+07	2.16542e+07	2.27003e+07	2.4356e+07	3.27616e+07	2.13652e+07	2.16807e+07
Delphinidin	Flavonoids	1.02528e+08	1.05903e+08	1.04117e+08	1.01361e+08	9.46778e+07	9.86848e+07	1.04009e+08	1.00818e+08	1.07399e+08	2.31328e+08	2.57613e+08	2.63211e+08	5.9005e+07	5.79538e+07	6.15337e+07	5.79912e+07	4.73137e+07	5.88333e+07	5.89572e+07	5.84949e+07	5.90629e+07	5.82266e+07	5.83884e+07	6.13382e+07
Delphinidin-3-6-p-coumaroyl-glucoside	Flavonoids	7.11647e+07	4.98639e+07	5.15372e+07	6.74067e+07	2.63526e+07	6.45804e+07	4.50766e+07	4.40388e+07	4.80135e+07	3.47824e+07	3.71246e+07	4.49647e+07	1.58792e+07	1.38935e+07	1.7299e+07	7.24968e+06	1.29184e+07	1.82133e+07	1.87445e+07	2.34205e+07	1.7473e+07	1.3596e+07	1.95322e+07	2.42306e+07
Delphinidin-3,7-di-O-beta-D-glucoside	Flavonoids	1.39458e+07	1.7711e+07	1.67133e+07	1.6914e+07	1.66568e+07	1.5045e+07	2.38347e+07	1.33571e+07	1.93812e+07	1.96353e+07	2.42259e+07	2.35272e+07	8.76137e+06	1.02437e+07	9.77242e+06	7.46016e+06	8.20651e+06	7.74412e+06	1.02236e+07	1.12842e+07	1.0078e+07	1.15278e+07	1.11359e+07	1.17494e+07
Delphinidin-3-rutinoside	Flavonoids	8.70903e+07	9.37161e+07	8.94584e+07	8.9021e+07	8.92771e+07	8.2626e+07	1.08821e+08	1.17069e+08	1.19312e+08	1.16741e+08	1.20354e+08	1.06065e+08	486407	333681	264996	515635	533280	535729	778658	309272	203616	381672	467171	369602
Dihydromyricetin	Flavonoids	3.10614e+07	3.20674e+07	3.29566e+07	4.00731e+07	3.12801e+07	3.26586e+07	6.7198e+07	6.27812e+07	6.80602e+07	6.92637e+07	6.68881e+07	6.61604e+07	3.80937e+07	3.98633e+07	4.23958e+07	3.99611e+07	3.87625e+07	3.88566e+07	3.2629e+07	4.22887e+07	3.19834e+07	3.26681e+07	3.37656e+07	3.50011e+07
Isovitexin	Flavonoids	2.21232e+08	1.93719e+08	1.78749e+08	2.06941e+08	1.43084e+08	1.32061e+08	4.57996e+07	4.38369e+07	4.45589e+07	3.22886e+07	4.30638e+07	3.69866e+07	7.04818e+07	6.31789e+07	7.7809e+07	2.27715e+07	2.30741e+08	2.66255e+07	1.78095e+07	2.1801e+07	2.27569e+07	8.79904e+07	2.11614e+08	6.74086e+07
Isowertin-2-rhamnoside	Flavonoids	1.12302e+08	1.19327e+08	1.31524e+08	1.16183e+08	1.22221e+08	1.01529e+08	1.45357e+08	1.62384e+08	1.63376e+08	1.43904e+08	1.45944e+08	1.66999e+08	1.06669e+08	9.57176e+07	1.25283e+08	1.19148e+08	1.13028e+08	1.20003e+08	1.07971e+08	1.2127e+08	9.36678e+07	1.0431e+08	1.09762e+08	9.12224e+07
Kaempferol	Flavonoids	2.0946e+08	8.11755e+08	7.86031e+08	7.66371e+08	8.04917e+08	2.06316e+08	7.28416e+08	7.43447e+08	7.33537e+08	7.55952e+08	7.62361e+08	6.98709e+08	1.75478e+09	2.18862e+09	2.07162e+09	1.11274e+09	1.12447e+09	2.0432e+09	1.14133e+09	1.88501e+09	1.15769e+09	1.17517e+09	2.16217e+09	1.86208e+09
Kaempferol-3-O-beta-D-xyloside	Flavonoids	3.2078e+08	3.12929e+08	3.41976e+08	3.41394e+08	3.4138e+08	3.40423e+08	3.17737e+08	3.68249e+08	3.73844e+08	3.22032e+08	3.23451e+08	3.67833e+08	6.13126e+07	5.97377e+07	5.75229e+07	6.26464e+07	5.55233e+07	6.19236e+07	6.06393e+07	5.59937e+07	6.25028e+07	5.68733e+07	6.44672e+07	6.7604e+07
Kaempferol-3-O-rutinoside	Flavonoids	1.08214e+08	1.12297e+08	8.78837e+07	1.03048e+08	8.32855e+07	5.56583e+07	1.06393e+08	8.80038e+07	1.11879e+08	1.32388e+08	9.47675e+07	9.00647e+07	7.3082e+06	3.86372e+06	5.38415e+06	6.19553e+06	4.36684e+06	8.06148e+06	5.59e+06	5.3098e+06	2.63228e+06	6.48063e+06	8.4402e+06	4.56817e+06
Leucodelphinidin	Flavonoids	1.63387e+07	1.5059e+07	1.49101e+07	1.69451e+07	1.46398e+07	1.52263e+07	2.08209e+07	2.3802e+07	2.35891e+07	2.26742e+07	2.08716e+07	2.08693e+07	1.38407e+07	1.65118e+07	1.67887e+07	1.37824e+07	1.59035e+07	1.34545e+07	1.24231e+07	1.39021e+07	1.58918e+07	1.28945e+07	1.40803e+07	1.283e+07
Pelargonidin-3-sophoroside	Flavonoids	2.89154e+07	2.96973e+07	1.65827e+07	2.4428e+07	2.09598e+07	2.7153e+07	2.68817e+07	6.3056e+07	6.72835e+07	6.49915e+07	2.53516e+07	3.88579e+07	3.41107e+07	4.17403e+07	4.84646e+07	3.92345e+07	4.17142e+07	3.93799e+07	3.95298e+07	4.0657e+07	9.17107e+06	3.33774e+07	3.29893e+07	2.82306e+07
Leucopelargonidin	Flavonoids	8.3654e+06	981836	8.31272e+06	6.58238e+06	8.25462e+06	7.68421e+06	9.83309e+06	8.97505e+06	9.76367e+06	2.39363e+06	2.56746e+06	9.73447e+06	5.42811e+06	5.6069e+06	1.07948e+06	4.70488e+06	5.6084e+06	5.48693e+06	5.4332e+06	5.7742e+06	4.9832e+06	4.2452e+06	1.25375e+06	6.05161e+06
Corniculatusin	Flavonoids	2.03197e+09	2.10557e+09	2.12813e+09	2.09496e+09	2.10473e+09	2.01644e+09	2.24626e+09	2.19224e+09	2.17614e+09	2.15674e+09	2.17692e+09	2.19673e+09	2.69731e+09	2.81288e+09	2.87103e+09	2.75308e+09	2.93586e+09	2.75784e+09	2.33978e+09	2.41373e+09	2.52474e+09	2.45446e+09	2.43734e+09	2.41869e+09
3-O-Methylquercetin	Flavonoids	1.76109e+06	1.84988e+06	1.66725e+06	1.94412e+06	1.80136e+06	1.81605e+06	1.66644e+06	1.35822e+06	1.41424e+06	1.83075e+06	1.9658e+06	1.99137e+06	9.19823e+06	9.47205e+06	7.35494e+06	7.17891e+06	8.93972e+06	1.00479e+07	9.21796e+06	8.91931e+06	9.19018e+06	7.24854e+06	7.6998e+06	8.98546e+06
Herniarin	Flavonoids	6.28949e+07	6.28731e+07	6.11884e+07	5.95944e+07	6.15057e+07	5.96172e+07	6.17158e+07	6.02465e+07	6.08694e+07	6.08634e+07	6.24962e+07	6.34326e+07	6.73073e+07	6.47788e+07	6.92717e+07	6.50627e+07	6.70438e+07	6.99617e+07	6.89766e+07	7.1809e+07	7.11916e+07	7.12263e+07	6.95565e+07	7.10537e+07
Hesperetin	Flavonoids	3.42869e+06	3.54845e+06	3.31748e+06	3.64926e+06	4.00676e+06	4.12315e+06	4.6843e+06	3.844e+06	4.58416e+06	4.61646e+06	4.58704e+06	4.72528e+06	37099.5	43187.5	20105.5	27589.4	35523.4	39500.2	129937	159740	64421.5	54875.7	47042	66554.7
Quercetin-3-galactoside	Flavonoids	2.38539e+08	2.07966e+08	2.10464e+08	2.44588e+08	1.44949e+08	1.95459e+08	2.45794e+08	2.65046e+08	2.41276e+08	1.79317e+08	2.57746e+08	1.74707e+08	2.70845e+08	2.60196e+08	2.75644e+08	2.43162e+08	2.46581e+08	2.5863e+08	3.67057e+08	2.87223e+08	3.0769e+08	2.85832e+08	3.67547e+08	3.51136e+08
Homovanillin	Flavonoids	1.97618e+07	2.73208e+07	1.99143e+07	2.51239e+07	1.87983e+07	1.89716e+07	2.31e+07	2.1141e+07	2.32963e+07	2.26454e+07	2.32332e+07	3.05993e+07	6.91767e+06	7.58115e+06	1.31253e+07	1.25543e+07	7.21024e+06	7.03994e+06	8.05069e+06	1.38439e+07	1.41978e+07	1.58776e+07	8.30462e+06	1.02538e+07
Isoelemicin	Flavonoids	1.78906e+07	1.57546e+07	1.80293e+07	1.62762e+07	1.75594e+07	1.49946e+07	3.66717e+07	3.83371e+07	4.05938e+07	3.80463e+07	4.19743e+07	3.88595e+07	1.91839e+07	1.89492e+07	1.98282e+07	1.8548e+07	1.94245e+07	1.57605e+07	2.93014e+07	2.716e+07	2.54545e+07	2.67774e+07	2.59504e+07	2.72786e+07
Luteolin	Flavonoids	2.13821e+07	1.98975e+07	5.12273e+06	3.13543e+07	5.23558e+06	1.91186e+07	5.85255e+06	5.51301e+06	5.84684e+06	6.13426e+06	5.73756e+06	5.56013e+06	2.38129e+07	4.37153e+06	1.59877e+07	1.54482e+07	1.79378e+07	4.58942e+06	1.9087e+07	4.47527e+06	2.68629e+07	2.87394e+07	1.96442e+07	1.94685e+07
Myricetin	Flavonoids	2.97662e+07	2.77906e+07	2.80554e+07	2.9025e+07	3.11297e+07	2.98485e+07	4.08687e+07	3.72371e+07	4.06116e+07	3.57718e+07	3.62617e+07	3.535e+07	1.0587e+07	9.23046e+06	1.00228e+07	1.02398e+07	8.09794e+06	1.09314e+07	1.08593e+07	1.19777e+07	9.59672e+06	9.76239e+06	9.63025e+06	1.30402e+07
Naringenin	Flavonoids	4.96901e+07	6.76211e+07	4.42923e+07	3.89534e+07	4.50534e+07	4.51544e+07	6.72829e+07	5.82599e+07	6.48159e+07	5.78955e+07	5.9394e+07	6.44308e+07	3.38667e+07	3.57631e+07	3.54167e+07	3.39937e+07	3.14025e+07	7.1573e+07	6.33164e+07	3.37803e+07	3.16301e+07	5.96062e+07	6.48709e+07	3.3626e+07
Naringenin-7-O-beta-D-glucoside	Flavonoids	6.63386e+07	6.68101e+07	6.76775e+07	6.84637e+07	6.34308e+07	6.87858e+07	8.02582e+07	8.29611e+07	8.39614e+07	7.60735e+07	7.63902e+07	8.30562e+07	5.75991e+07	5.7536e+07	5.77202e+07	5.27298e+07	5.53882e+07	5.8567e+07	4.83736e+07	4.54429e+07	4.78128e+07	4.51732e+07	4.81744e+07	4.95707e+07
Eriodictyol chalcone	Flavonoids	7.65032e+07	2.22839e+08	7.92142e+07	7.7344e+07	7.70575e+07	2.19336e+08	7.11115e+07	7.18604e+07	9.4149e+07	7.17947e+07	3.01576e+08	9.96103e+07	1.47097e+08	9.76683e+07	2.85702e+08	9.59445e+07	1.01472e+08	1.40437e+08	1.24008e+08	1.24076e+08	1.28624e+08	1.34896e+08	1.25694e+08	1.25509e+08
Aureusidin	Flavonoids	2.93853e+08	3.72197e+08	3.25862e+08	4.08222e+08	3.59926e+08	3.39835e+08	7.59055e+08	3.41531e+08	3.65725e+08	3.48908e+08	7.08696e+08	3.2414e+08	3.22319e+09	2.80313e+09	2.78594e+09	2.80292e+09	2.73856e+09	2.79367e+09	2.87078e+09	2.72126e+09	2.85097e+09	2.76789e+09	2.84674e+09	2.89235e+09
Naringin	Flavonoids	4.74767e+07	4.7799e+07	3.85743e+07	1.24684e+07	5.91421e+07	7.4518e+06	4.44735e+07	4.97667e+07	5.1003e+07	4.0608e+07	5.20231e+07	5.00384e+07	3.17288e+07	2.21714e+07	3.07104e+07	2.15931e+07	2.66325e+07	1.08774e+07	2.75811e+07	2.06635e+07	3.10381e+07	9.27462e+06	2.90965e+07	3.04798e+07
Phloretin	Flavonoids	2.50663e+06	2.84283e+06	3.18194e+06	3.04737e+06	7.89551e+06	3.19045e+06	3.09367e+06	2.6468e+06	3.29923e+06	3.2638e+06	2.79612e+06	7.92981e+06	5.32066e+06	1.44585e+06	1.30261e+06	4.91073e+06	4.9784e+06	1.35909e+06	5.08082e+06	5.10204e+06	5.02996e+06	5.17081e+06	5.25315e+06	5.08918e+06
Pelargonidin-3-O-6-caffeoyl-beta-D-glucoside	Flavonoids	4.33405e+07	6.48493e+07	4.99262e+07	7.06305e+07	4.83006e+07	6.64302e+07	7.14082e+07	5.33604e+07	7.25766e+07	7.61537e+07	7.70549e+07	5.33629e+07	8.85069e+07	5.92313e+07	5.71053e+07	5.77101e+07	9.00405e+07	5.56639e+07	4.92962e+07	4.92755e+07	7.56317e+07	4.78056e+07	7.17058e+07	7.55814e+07
Phlorizin	Flavonoids	2.01033e+07	2.93098e+07	2.37316e+07	2.31815e+07	2.073e+07	2.59496e+07	2.17777e+07	2.34171e+07	2.47364e+07	2.38448e+07	2.44236e+07	2.63045e+07	3.31063e+06	3.31083e+06	9.63059e+06	3.17382e+06	1.08898e+07	3.08035e+06	2.7483e+06	2.84137e+06	2.76552e+06	2.74388e+06	2.7073e+06	2.84745e+06
Phlorizin chalcone	Flavonoids	1.51009e+07	1.71778e+07	4.42955e+06	4.55465e+06	1.5705e+07	1.60942e+07	1.76662e+07	2.01246e+07	5.55127e+06	5.68537e+06	5.31171e+06	2.06286e+07	2.63177e+07	2.34828e+07	2.62534e+07	2.50367e+07	2.04128e+07	2.45785e+07	2.83003e+07	2.65505e+07	2.72304e+07	2.49165e+07	2.39949e+07	2.58424e+07
Procyanidin B2	Flavonoids	2.37951e+07	2.43422e+07	2.01889e+07	2.41753e+07	2.48538e+07	2.30739e+07	3.51686e+07	2.20723e+07	4.23458e+07	9.65709e+06	4.13008e+07	3.5813e+07	5.93907e+07	2.02741e+07	2.03185e+07	1.89037e+07	1.94921e+07	1.62019e+07	1.78922e+07	1.70541e+07	1.65742e+07	1.59684e+07	4.80937e+07	2.00946e+07
Quercetin	Flavonoids	8.99782e+08	9.06171e+08	9.03145e+08	9.01307e+08	9.12759e+08	8.56972e+08	1.29024e+09	1.22032e+09	1.27879e+09	1.26271e+09	1.29373e+09	1.2689e+09	7.38635e+08	7.5965e+08	7.35457e+08	7.60116e+08	6.87141e+08	7.48604e+08	8.40718e+08	8.43844e+08	8.37369e+08	8.52106e+08	8.65243e+08	8.33756e+08
Quercetin-3-6-malonyl-glucoside	Flavonoids	3.50182e+06	3.03391e+06	3.53235e+06	3.07085e+06	2.22191e+06	3.40676e+06	4.41377e+06	4.58645e+06	4.79876e+06	4.02364e+06	3.4351e+06	3.87146e+06	8.55333e+06	2.67434e+06	8.87652e+06	8.3045e+06	7.97011e+06	8.02596e+06	1.09884e+07	1.09813e+07	1.27174e+07	1.07048e+07	1.04689e+07	1.12685e+07
Rutin	Flavonoids	2.17939e+08	2.19035e+08	2.1606e+08	2.1135e+08	1.9782e+08	1.72323e+08	2.54033e+08	3.09024e+08	2.9388e+08	2.53848e+08	2.42892e+08	3.2095e+08	2.76154e+08	2.86992e+08	2.72096e+08	2.16195e+08	2.11036e+08	1.98983e+08	3.47638e+08	4.403e+08	3.6691e+08	3.58228e+08	9.65795e+07	3.29661e+08
Aesculetin	Flavonoids	3.13038e+07	3.11112e+07	2.96263e+07	2.99007e+07	3.10575e+07	3.10561e+07	3.14914e+07	3.04076e+07	3.21866e+07	3.40084e+07	3.39778e+07	3.25033e+07	2.80341e+07	2.81656e+07	2.80085e+07	2.78395e+07	2.84808e+07	2.88853e+07	2.9778e+07	2.91935e+07	2.98855e+07	2.9545e+07	3.09739e+07	2.98482e+07
(-)-alpha-Curcumene	Flavonoids	2.93453e+07	3.04556e+07	2.88168e+07	2.81865e+07	2.74718e+07	2.66277e+07	3.27874e+07	3.55472e+07	3.32383e+07	2.95543e+07	3.10934e+07	2.97985e+07	1.8834e+07	1.88357e+07	1.90854e+07	1.71124e+07	1.92263e+07	1.05097e+07	1.03862e+07	1.14849e+07	1.1117e+07	2.13543e+07	1.89237e+07	1.94358e+07
Sakuranetin	Flavonoids	5.99968e+07	6.27402e+07	6.06062e+07	6.29551e+07	6.29059e+07	6.16777e+07	5.3463e+07	4.81774e+07	6.60535e+07	5.61191e+07	4.68933e+07	5.43597e+07	2.23214e+07	1.90491e+07	2.01804e+07	2.0441e+07	2.10569e+07	1.97196e+07	1.80877e+07	1.92297e+07	1.79221e+07	1.78639e+07	1.78319e+07	1.60995e+07
Dihydroquercetin	Flavonoids	3.66878e+07	3.56379e+07	3.61398e+07	3.5802e+07	3.5714e+07	3.75435e+07	4.40364e+07	4.0182e+07	4.26028e+07	4.4342e+07	4.42081e+07	4.34604e+07	2.85209e+07	2.97655e+07	3.02718e+07	2.932e+07	2.99122e+07	2.97869e+07	2.93254e+07	2.88281e+07	2.87696e+07	2.98623e+07	2.86294e+07	2.92346e+07
3-Geranylgeranylindole	Flavonoids	1.3184e+08	1.3327e+08	1.26855e+08	1.86039e+08	1.25828e+08	8.64305e+07	1.37948e+08	1.26327e+08	1.28947e+08	1.27709e+08	1.28437e+08	2.14432e+08	3.78236e+07	4.19217e+07	3.95352e+07	8.68411e+07	4.36122e+07	4.40303e+07	3.93028e+07	4.0742e+07	4.77507e+07	4.08908e+07	4.02105e+07	4.36062e+07
Vanillin	Flavonoids	3.1043e+07	2.92298e+07	2.73671e+07	2.78884e+07	2.7948e+07	2.76385e+07	2.77804e+07	2.48083e+07	2.82493e+07	2.732e+07	2.76781e+07	2.80091e+07	1.4035e+07	1.50153e+07	1.73227e+07	1.52386e+07	1.49695e+07	1.49518e+07	1.71985e+07	1.7077e+07	1.63958e+07	1.68298e+07	1.74944e+07	1.71372e+07
Umbelliferone	Flavonoids	1.38364e+07	1.44396e+07	1.44679e+07	1.37575e+07	1.35324e+07	1.41668e+07	1.08008e+07	1.08606e+07	1.1334e+07	1.12837e+07	1.19897e+07	1.11751e+07	1.10676e+07	1.13635e+07	1.06509e+07	1.16166e+07	1.07909e+07	1.09009e+07	1.41142e+07	1.54712e+07	1.38738e+07	1.46621e+07	1.52544e+07	1.52663e+07
Pentahydroxyflavanone	Flavonoids	6.38628e+07	6.77819e+07	6.70752e+07	6.47823e+07	6.75929e+07	5.97905e+07	8.21129e+07	8.14894e+07	8.30285e+07	8.33734e+07	8.39983e+07	8.55726e+07	4.83579e+07	4.35227e+07	4.07919e+07	4.02494e+07	4.21728e+07	4.12531e+07	4.29426e+07	4.43158e+07	4.50644e+07	4.57389e+07	4.22696e+07	4.15671e+07
L-Theanine	Amino acids and derivatives	3.35367e+08	3.74678e+08	3.25046e+08	3.32333e+08	3.51792e+08	3.17214e+08	1.96626e+08	1.7772e+08	2.05461e+08	2.1369e+08	1.92941e+08	2.27893e+08	3.82684e+08	3.81732e+08	3.7503e+08	3.78522e+08	3.77385e+08	3.73266e+08	4.26719e+08	4.10571e+08	3.95777e+08	4.26953e+08	4.25305e+08	4.0259e+08
L-Threonine	Amino acids and derivatives	1.74272e+08	1.72307e+08	1.71765e+08	1.66575e+08	1.65336e+08	1.66339e+08	1.60897e+08	1.46502e+08	1.63198e+08	1.58615e+08	1.65165e+08	1.55099e+08	2.03071e+08	1.93972e+08	1.92831e+08	1.87483e+08	1.90326e+08	1.95306e+08	2.13619e+08	2.0856e+08	2.15605e+08	2.12827e+08	2.18103e+08	2.16917e+08
L-Tyrosine	Amino acids and derivatives	7.36946e+08	7.65504e+08	7.3178e+08	7.62181e+08	7.35733e+08	7.78961e+08	6.84572e+08	7.20393e+08	6.7094e+08	6.88093e+08	6.79462e+08	6.84172e+08	5.1903e+08	5.01641e+08	5.12128e+08	5.29018e+08	5.02677e+08	5.07155e+08	4.88915e+08	5.04875e+08	4.78533e+08	4.78869e+08	4.86101e+08	4.89981e+08
L-Phenylalanine	Amino acids and derivatives	1.6309e+09	1.69386e+09	1.67135e+09	1.69076e+09	1.66979e+09	1.6694e+09	1.67252e+09	1.86306e+09	1.62223e+09	1.65003e+09	1.64625e+09	1.66319e+09	1.6058e+09	1.53679e+09	1.64122e+09	1.60915e+09	1.59199e+09	1.62112e+09	1.67889e+09	1.6626e+09	1.67027e+09	1.65851e+09	1.71942e+09	1.66177e+09
L-Proline	Amino acids and derivatives	1.98521e+08	1.97652e+08	2.0446e+08	2.2524e+08	8.28654e+08	2.21484e+08	2.30529e+08	2.18026e+08	2.21799e+08	9.79829e+08	9.51001e+08	9.82551e+08	9.37773e+07	8.57466e+07	7.2808e+07	6.89174e+07	6.88864e+07	6.71514e+07	6.75828e+07	6.64975e+07	6.78418e+07	6.59613e+07	6.6958e+07	6.87059e+07
L-Serine	Amino acids and derivatives	1.53887e+08	1.58568e+08	1.48851e+08	1.52838e+08	1.5109e+08	1.51941e+08	1.41988e+08	1.24308e+08	1.37809e+08	1.36917e+08	1.40088e+08	1.35166e+08	1.55292e+08	1.53278e+08	1.46071e+08	1.42566e+08	1.51867e+08	1.4814e+08	1.70117e+08	1.60918e+08	1.73354e+08	1.68486e+08	1.74049e+08	1.75636e+08
L-Targinine	Amino acids and derivatives	2.48892e+08	2.64452e+08	2.50392e+08	2.55131e+08	2.46859e+08	2.52547e+08	1.18578e+08	1.2065e+08	1.27965e+08	1.18406e+08	1.20898e+08	1.19532e+08	5.13136e+08	4.97952e+08	5.0461e+08	4.97327e+08	4.8883e+08	4.84447e+08	4.98681e+08	5.18222e+08	5.17018e+08	5.22974e+08	5.12094e+08	5.18994e+08
Beta-Alanyl-L-lysine	Amino acids and derivatives	2.83326e+07	3.07559e+07	2.96165e+07	2.92482e+07	2.77711e+07	2.80424e+07	2.05137e+07	1.8754e+07	2.02177e+07	1.99626e+07	1.94964e+07	2.00167e+07	1.2062e+07	1.26236e+07	1.17212e+07	1.1786e+07	1.10369e+07	1.23179e+07	1.37856e+07	1.569e+07	1.52487e+07	1.48521e+07	1.53881e+07	1.48278e+07
Beta-Leucine	Amino acids and derivatives	1.60213e+09	1.66666e+09	1.61165e+09	1.63148e+09	1.55244e+09	1.54977e+09	1.23754e+09	1.25107e+09	1.27899e+09	1.28059e+09	1.29195e+09	1.31694e+09	1.07169e+09	1.05893e+09	1.04712e+09	1.05448e+09	1.05061e+09	1.03786e+09	1.18648e+09	1.17499e+09	2.02896e+09	1.17055e+09	1.17374e+09	1.21579e+09
Carglumic acid	Amino acids and derivatives	3.36988e+06	3.13457e+06	3.14895e+06	3.04445e+06	3.11157e+06	3.16548e+06	3.61819e+06	3.08255e+06	3.63478e+06	3.43657e+06	3.41088e+06	3.60066e+06	3.65657e+06	3.62575e+06	3.55668e+06	3.69564e+06	3.52421e+06	3.46198e+06	3.47195e+06	3.36469e+06	3.23475e+06	3.39413e+06	3.4349e+06	3.29522e+06
L-Arginine	Amino acids and derivatives	1.4342e+08	2.49376e+08	1.79723e+08	3.32559e+08	6.33051e+08	5.66796e+07	4.45857e+07	1.44087e+08	7.12839e+07	1.07925e+08	7.05926e+07	3.79655e+07	4.26412e+08	1.7346e+08	7.51733e+07	3.42298e+08	3.40996e+08	3.08087e+08	7.46623e+07	2.51423e+08	7.27388e+07	2.73742e+08	3.20713e+08	8.3744e+07
L-Asparagine	Amino acids and derivatives	1.53624e+07	1.57064e+07	1.52291e+07	1.44946e+07	1.56912e+07	1.51674e+07	8.43493e+06	7.61849e+06	9.27721e+06	8.87144e+06	7.91905e+06	8.4262e+06	1.02138e+08	1.0143e+08	1.06145e+08	9.84903e+07	9.89628e+07	1.01682e+08	1.0431e+08	1.02322e+08	1.02258e+08	1.02022e+08	1.06647e+08	1.02934e+08
L-Aspartic acid	Amino acids and derivatives	9.73199e+08	9.80783e+08	9.69832e+08	9.84003e+08	9.74409e+08	1.00813e+09	6.69575e+08	6.38283e+08	6.85906e+08	6.95407e+08	6.73837e+08	6.69952e+08	8.19075e+08	8.14813e+08	7.9158e+08	8.2215e+08	8.21943e+08	8.23073e+08	9.812e+08	9.75676e+08	9.9926e+08	9.68582e+08	9.68523e+08	9.69463e+08
L-beta-Phenylalanine	Amino acids and derivatives	1.12921e+08	1.17945e+08	1.10234e+08	1.13747e+08	1.10913e+08	1.0938e+08	9.26562e+07	9.76433e+07	9.47032e+07	9.63238e+07	8.55858e+07	9.21305e+07	8.7579e+07	8.83222e+07	8.75246e+07	8.55836e+07	8.31863e+07	8.19606e+07	7.88305e+07	8.13216e+07	7.72288e+07	7.63729e+07	7.84559e+07	7.95989e+07
L-Cysteine	Amino acids and derivatives	1.96355e+07	1.95475e+07	2.03077e+07	1.93105e+07	1.92542e+07	1.82063e+07	1.57927e+07	1.54987e+07	1.46346e+07	1.58753e+07	1.59858e+07	1.557e+07	1.26408e+07	1.28601e+07	1.31385e+07	1.2763e+07	1.23223e+07	1.33883e+07	9.78116e+06	1.00037e+07	1.12152e+07	9.7595e+06	1.01327e+07	1.02558e+07
L-Glutamic acid	Amino acids and derivatives	2.83442e+07	1.25822e+08	6.97136e+07	3.26937e+07	9.06135e+07	7.82781e+07	1.40154e+08	6.39599e+07	1.26773e+08	3.67264e+07	3.78968e+07	1.56006e+08	2.78741e+08	4.38011e+07	8.94713e+07	1.09259e+08	4.51566e+07	4.49964e+07	4.69085e+07	1.81183e+08	1.44398e+08	5.43411e+07	2.84151e+08	5.36481e+07
L-Glutamic gamma-semialdehyde	Amino acids and derivatives	7.32752e+07	8.93958e+07	7.5865e+07	8.59573e+07	9.68079e+07	7.19661e+07	7.90973e+07	7.95402e+07	9.13684e+07	7.14184e+07	7.34968e+07	7.2762e+07	9.94903e+07	6.13345e+07	6.03452e+07	5.70876e+07	6.14044e+07	3.30817e+07	6.50528e+07	9.57491e+07	6.43809e+07	6.01064e+07	6.02669e+07	6.30082e+07
L-Glutamine	Amino acids and derivatives	5.35252e+06	6.56985e+06	1.32525e+07	1.06552e+07	6.86921e+06	1.33948e+07	5.25421e+07	3.59364e+07	3.46063e+07	3.83407e+07	3.44782e+07	3.83752e+07	5.20424e+06	5.26792e+06	5.4733e+06	1.67557e+07	5.05289e+06	5.5035e+06	3.0723e+07	2.76973e+07	9.52208e+06	2.4339e+07	7.93389e+06	2.88953e+07
L-Histidine	Amino acids and derivatives	4.71941e+07	4.45798e+07	4.59052e+07	4.59127e+07	4.36365e+07	4.71634e+07	1.92787e+07	1.80597e+07	2.12298e+07	2.03461e+07	1.83333e+07	1.9572e+07	3.5968e+07	3.38526e+07	3.20528e+07	3.03744e+07	3.44426e+07	3.46713e+07	6.00732e+07	6.33363e+07	6.32256e+07	6.12299e+07	6.49069e+07	6.02577e+07
L-Homoserine	Amino acids and derivatives	4.25572e+08	4.14703e+08	4.1799e+08	4.0711e+08	4.02272e+08	3.99981e+08	4.24884e+08	4.14722e+08	4.25002e+08	4.28848e+08	4.11207e+08	4.30954e+08	4.87621e+08	4.89782e+08	4.79021e+08	5.01274e+08	4.88262e+08	4.87301e+08	5.29463e+08	5.32393e+08	5.4206e+08	5.46896e+08	5.35802e+08	5.3962e+08
L-Isoleucine	Amino acids and derivatives	7.37511e+08	8.3246e+08	7.24903e+08	8.54515e+08	7.43691e+08	7.23669e+08	6.54752e+08	6.59149e+08	6.42566e+08	7.67412e+08	6.44731e+08	6.53933e+08	5.96155e+08	5.84301e+08	5.94815e+08	5.80819e+08	5.67999e+08	5.71106e+08	7.18576e+08	6.22896e+08	1.55648e+08	6.31558e+08	6.40778e+08	7.29655e+08
L-Lysine	Amino acids and derivatives	8.81103e+07	8.94534e+07	8.95818e+07	9.27496e+07	8.37441e+07	8.50969e+07	6.91185e+07	6.89412e+07	6.91177e+07	6.61263e+07	6.68816e+07	6.81739e+07	9.59056e+07	9.93436e+07	1.01278e+08	9.73499e+07	9.59429e+07	1.007e+08	1.00194e+08	1.01428e+08	1.04434e+08	1.0053e+08	9.99785e+07	9.85622e+07
N-Acetyl-D-phenylalanine	Amino acids and derivatives	1.99882e+07	2.08545e+07	2.00183e+07	2.02832e+07	2.0534e+07	1.9274e+07	1.88886e+07	1.97934e+07	1.85969e+07	2.08438e+07	1.97758e+07	2.04014e+07	2.24919e+07	2.401e+07	2.32488e+07	2.32231e+07	2.27528e+07	2.13561e+07	2.06407e+07	1.94533e+07	1.82046e+07	1.87882e+07	2.01828e+07	2.04539e+07
N-Acetylglutamic acid	Amino acids and derivatives	5.03872e+07	4.97908e+07	4.98572e+07	5.21294e+07	4.97938e+07	6.33893e+07	4.85845e+07	3.71651e+07	3.84881e+07	3.86118e+07	3.8775e+07	3.70006e+07	3.81451e+07	3.77527e+07	4.08382e+07	3.68399e+07	3.9604e+07	4.17835e+07	4.34375e+07	4.13403e+07	4.20666e+07	4.68077e+07	5.12507e+07	4.11741e+07
N-Acetyl-L-phenylalanine	Amino acids and derivatives	3.57421e+07	3.5548e+07	3.39773e+07	3.43472e+07	3.34642e+07	3.42184e+07	3.23257e+07	2.98455e+07	3.31691e+07	3.18599e+07	3.22324e+07	3.27729e+07	8.88858e+06	8.91409e+06	8.77894e+06	8.93011e+06	1.03748e+07	1.01535e+07	1.1453e+07	1.12971e+07	9.41837e+06	1.13206e+07	1.16998e+07	9.58764e+06
N-Acetylmethionine	Amino acids and derivatives	4.76767e+06	4.79301e+06	4.77286e+06	4.51604e+06	5.10725e+06	4.89381e+06	3.23991e+06	2.9099e+06	3.20306e+06	3.2544e+06	3.28175e+06	3.35343e+06	1.63565e+06	1.89124e+06	1.54262e+06	1.70808e+06	1.67718e+06	1.67478e+06	2.58428e+06	2.63211e+06	2.60217e+06	2.61747e+06	2.74643e+06	2.64765e+06
N-Acetylornithine	Amino acids and derivatives	1.99199e+08	2.02277e+08	2.23908e+08	2.15237e+08	2.23112e+08	2.15532e+08	1.79543e+08	1.79507e+08	1.69642e+08	1.75063e+08	1.73163e+08	1.81035e+08	2.25383e+08	2.40321e+08	2.414e+08	2.16438e+08	2.29314e+08	2.35526e+08	2.65758e+08	2.64288e+08	2.76679e+08	2.46337e+08	2.67815e+08	2.47608e+08
N-Formyl-L-glutamic acid	Amino acids and derivatives	2.67459e+08	2.01868e+08	2.46384e+08	3.31899e+08	2.79313e+08	1.95961e+08	1.95204e+08	1.80626e+08	1.67964e+08	1.18039e+08	1.662e+08	2.04679e+08	2.34937e+08	2.94682e+08	2.84835e+08	2.98748e+08	2.53328e+08	3.22367e+08	3.06006e+08	2.71665e+08	2.53298e+08	3.07801e+08	1.5379e+08	2.82474e+08
N-methyl-L-glutamic Acid	Amino acids and derivatives	2.38347e+08	2.74377e+08	2.57566e+08	2.4005e+08	2.33541e+08	2.4991e+08	2.51854e+08	2.73041e+08	2.47528e+08	2.62252e+08	2.45135e+08	2.59104e+08	2.86358e+08	2.68421e+08	2.76401e+08	2.77144e+08	2.64599e+08	2.70197e+08	3.03924e+08	3.16671e+08	3.00563e+08	2.95772e+08	2.957e+08	3.15219e+08
O-Acetyl-L-homoserine	Amino acids and derivatives	1.91242e+07	8.12159e+07	8.23325e+07	8.26482e+07	8.06443e+07	8.18058e+07	1.18246e+08	1.20586e+08	1.21874e+08	2.79366e+07	1.13716e+08	1.16395e+08	8.49435e+07	8.20685e+07	8.28161e+07	8.27866e+07	9.23506e+07	7.96248e+07	9.40642e+07	8.64339e+07	9.21221e+07	9.30226e+07	9.75423e+07	9.21397e+07
Sarcosine	Amino acids and derivatives	3.14428e+08	2.88474e+08	3.00531e+08	2.97344e+08	3.12403e+08	3.07779e+08	3.26619e+08	3.11054e+08	3.2557e+08	3.10315e+08	3.20962e+08	3.19251e+08	2.74389e+08	2.71766e+08	2.78017e+08	2.74271e+08	2.70345e+08	2.83395e+08	3.77114e+08	3.58202e+08	3.61311e+08	3.80559e+08	3.88364e+08	3.79611e+08
(S)-beta-Tyrosine	Amino acids and derivatives	3.79495e+07	8.7523e+06	8.28165e+06	5.9843e+07	2.50053e+07	5.1894e+07	8.00334e+06	3.66946e+07	5.30421e+07	3.71714e+07	3.03089e+07	2.4406e+07	2.75927e+07	3.36509e+07	7.22625e+06	7.92738e+06	7.82439e+06	3.72838e+07	3.14676e+07	3.64515e+07	3.2213e+07	7.18643e+06	3.28091e+07	7.44931e+06
S-Glutathionyl-L-cysteine	Amino acids and derivatives	2.6476e+07	9.90015e+07	8.54885e+07	2.59431e+07	2.6384e+07	2.5862e+07	3.30313e+07	1.30469e+08	1.207e+08	3.38107e+07	3.43394e+07	6.72217e+07	7.88735e+07	8.2799e+07	2.12811e+07	7.32177e+07	2.1223e+07	2.26814e+07	7.7985e+07	7.30384e+07	2.17113e+07	2.08763e+07	2.19007e+07	2.13323e+07
Threonic acid	Amino acids and derivatives	4.95683e+08	9.99884e+08	8.42819e+08	4.88723e+08	4.7956e+08	4.97833e+08	7.81174e+08	4.00531e+08	4.41935e+08	4.39889e+08	5.53783e+08	8.14161e+08	3.62091e+08	3.38547e+08	7.43869e+08	7.50364e+08	7.34818e+08	3.95654e+08	4.68266e+08	4.62334e+08	4.55185e+08	4.44551e+08	4.54593e+08	4.61537e+08
Glutathione	Amino acids and derivatives	7.95311e+08	8.50568e+08	8.66799e+08	8.15084e+08	8.14298e+08	8.12126e+08	5.22275e+08	5.38777e+08	5.40037e+08	5.48691e+08	5.29757e+08	5.37219e+08	3.39825e+08	3.41539e+08	3.77395e+08	3.48019e+08	3.39066e+08	3.37037e+08	4.14537e+08	4.08895e+08	4.35128e+08	4.24926e+08	4.39843e+08	4.76156e+08
epsilon-gamma-L-Glutamyl-L-lysine	Amino acids and derivatives	3.36632e+07	3.17739e+07	3.22144e+07	3.30566e+07	2.98865e+07	2.9537e+07	8.29047e+06	7.87126e+06	9.63215e+06	9.53292e+06	2.19e+06	9.62055e+06	5.60726e+07	6.39148e+07	6.25255e+07	6.19652e+07	6.10769e+07	6.27787e+07	4.99982e+07	5.26165e+07	5.00382e+07	5.19451e+07	5.29522e+07	5.06398e+07
3-Hydroxy-L-phenylalanine	Amino acids and derivatives	4.4455e+07	3.49224e+07	3.43483e+07	2.54986e+07	1.14142e+07	3.15239e+07	3.74551e+07	2.42613e+07	2.07783e+07	2.17609e+07	7.08239e+06	9.47171e+07	5.90776e+07	1.03946e+08	1.12488e+08	5.96302e+07	9.464e+07	3.17448e+07	6.2793e+06	1.17955e+07	6.12452e+06	3.34554e+07	3.31933e+07	2.18472e+07
3-Methyl-L-tyrosine	Amino acids and derivatives	7.52528e+08	1.44718e+08	2.57092e+08	1.08874e+09	2.18833e+08	1.89887e+09	3.67518e+08	3.61523e+08	3.82346e+08	3.80974e+08	1.41221e+09	1.40975e+09	3.39503e+08	6.32414e+08	9.00339e+08	5.20673e+08	1.64121e+08	1.7709e+09	1.44761e+08	3.03691e+08	3.10367e+08	9.05892e+08	8.39348e+08	3.5633e+07
Citrulline	Amino acids and derivatives	5.51526e+07	5.92634e+07	5.43743e+07	8.42394e+07	8.88777e+07	5.1745e+07	9.39219e+07	1.02019e+08	1.05558e+08	1.0084e+08	9.77356e+07	1.05922e+08	1.964e+08	1.96111e+08	1.88633e+08	1.99368e+08	1.91601e+08	1.95438e+08	2.47126e+08	2.43421e+08	2.499e+08	2.50701e+08	2.41215e+08	2.59655e+08
D-4-Hydroxyphenylglycine	Amino acids and derivatives	1.13257e+08	1.09273e+08	1.17231e+08	1.28136e+08	4.68795e+07	6.27201e+07	1.14806e+08	1.27774e+08	5.24626e+07	1.29372e+08	1.08794e+08	1.02518e+08	1.1708e+08	6.00673e+07	3.88888e+07	1.17142e+08	1.33038e+08	1.30824e+08	1.42391e+08	6.081e+07	1.36015e+08	4.45869e+07	1.13868e+08	1.30027e+08
D-beta-Phenylalanine	Amino acids and derivatives	2.58489e+08	2.94153e+08	6.23009e+07	2.72507e+08	2.38545e+08	2.69724e+08	5.13154e+07	4.95656e+07	5.01172e+07	4.88202e+07	5.03199e+07	1.72738e+08	1.21875e+08	1.74705e+08	3.56324e+07	1.34064e+08	1.59298e+08	3.3155e+07	3.44073e+07	1.25974e+08	3.4276e+07	1.75993e+08	3.48367e+07	1.43173e+08
Dimethylglycine	Amino acids and derivatives	4.60813e+08	4.64556e+08	4.70145e+08	4.6021e+08	4.56315e+08	4.62573e+08	5.08836e+08	5.01099e+08	5.12173e+08	5.05486e+08	5.03639e+08	5.12164e+08	5.39823e+08	5.51623e+08	5.27259e+08	5.32097e+08	5.31714e+08	5.24855e+08	5.80008e+08	5.6926e+08	5.67345e+08	5.81356e+08	5.87304e+08	5.85807e+08
L-2,4-diaminobutyric acid	Amino acids and derivatives	5.17059e+07	4.97266e+07	4.90538e+07	4.90035e+07	5.07602e+07	4.98827e+07	6.88395e+07	6.5805e+07	6.51142e+07	6.69317e+07	6.58868e+07	6.80719e+07	4.14768e+07	4.22606e+07	4.34063e+07	4.49278e+07	4.27949e+07	4.42432e+07	4.25595e+07	4.34315e+07	4.30483e+07	4.62932e+07	4.52186e+07	4.45005e+07
Pyroglutamic acid	Amino acids and derivatives	7.15536e+08	7.42708e+08	7.4582e+08	7.71413e+08	8.97112e+08	8.45803e+08	1.55987e+08	1.58398e+08	1.60945e+08	6.53615e+08	1.61259e+08	1.62917e+08	9.65061e+08	9.23526e+08	8.50602e+08	9.1439e+08	9.18006e+08	9.13824e+08	2.80355e+08	2.8368e+08	1.04235e+09	2.99488e+08	1.08128e+09	1.07911e+09
S-Adenosylhomocysteine	Amino acids and derivatives	1.0454e+07	9.33818e+06	1.0797e+07	1.08275e+07	9.43235e+06	9.9644e+06	8.55921e+06	8.42978e+06	9.03248e+06	8.64743e+06	8.67785e+06	9.62631e+06	4.50965e+06	4.18583e+06	4.03193e+06	4.08046e+06	4.41524e+06	4.14379e+06	5.62465e+06	5.47481e+06	6.18418e+06	5.99806e+06	5.49012e+06	5.58107e+06
Saccharopine	Amino acids and derivatives	1.58938e+08	1.62262e+08	1.59203e+08	1.71579e+08	1.58209e+08	1.71367e+08	1.76299e+08	1.51984e+08	1.61853e+08	1.57754e+08	1.47732e+08	1.58929e+08	1.13278e+08	1.11693e+08	1.15193e+08	1.06595e+08	1.09918e+08	1.10618e+08	1.82661e+08	1.92249e+08	1.91294e+08	1.86347e+08	1.84756e+08	1.92439e+08
N6-Acetyl-L-lysine	Amino acids and derivatives	1.79321e+08	1.81065e+08	1.83558e+08	3.88322e+07	3.04728e+07	1.84654e+08	1.33271e+08	1.33984e+08	1.23631e+08	3.11507e+07	1.31216e+08	3.12632e+07	2.80485e+08	2.6637e+08	2.95915e+08	2.76234e+08	2.74374e+08	2.76004e+08	2.54636e+08	2.56535e+08	2.77325e+08	2.65644e+08	2.73755e+08	2.74889e+08
N6,N6,N6-Trimethyl-L-lysine	Amino acids and derivatives	1.19813e+08	1.17223e+08	1.15565e+08	1.20148e+08	1.12465e+08	1.11945e+08	7.92278e+07	7.9249e+07	8.17379e+07	7.73579e+07	7.89363e+07	8.14057e+07	8.29727e+07	8.36385e+07	8.12237e+07	8.23216e+07	8.15086e+07	8.19807e+07	8.76004e+07	8.74114e+07	8.36257e+07	8.7225e+07	8.74569e+07	8.8643e+07
Lacto-N-tetraose	Saccharides	1.23779e+07	1.1202e+07	1.19593e+07	1.29656e+07	1.06559e+07	1.27159e+07	9.24171e+06	8.32725e+06	7.81244e+06	7.73861e+06	1.33502e+07	5.69383e+06	3.97172e+06	1.72565e+06	2.35757e+06	4.71189e+06	4.55005e+06	2.4603e+06	4.91783e+06	5.28632e+06	4.22941e+06	5.15175e+06	4.56688e+06	5.11166e+06
L-Fucose	Saccharides	1.40174e+08	1.36426e+08	1.25586e+08	1.38332e+08	1.41118e+08	1.2983e+08	1.49416e+08	1.44778e+08	1.5026e+08	1.41995e+08	1.42202e+08	1.4728e+08	1.23678e+08	1.25391e+08	1.26772e+08	1.28158e+08	1.29909e+08	1.2646e+08	1.36485e+08	1.35278e+08	1.36855e+08	1.35196e+08	1.37447e+08	1.3555e+08
L-Gulose	Saccharides	2.61868e+07	2.6929e+07	2.58832e+07	2.64332e+07	2.53556e+07	2.57506e+07	2.63233e+07	2.52417e+07	5.23086e+07	2.80176e+07	2.66138e+07	2.87715e+07	2.50395e+07	2.50954e+07	2.36671e+07	3.40593e+07	5.77622e+07	2.35619e+07	2.41463e+07	2.38779e+07	2.78986e+07	2.35607e+07	3.62615e+07	2.29902e+07
N-Acetyl-D-glucosamine	Saccharides	1.66892e+07	1.59678e+07	1.48208e+07	1.44367e+07	1.50421e+07	1.42342e+07	1.38825e+07	1.37578e+07	1.3425e+07	1.57625e+07	1.47426e+07	1.33959e+07	1.36632e+07	1.2568e+07	1.30896e+07	1.29628e+07	1.35613e+07	1.4054e+07	1.4554e+07	1.29436e+07	1.41061e+07	1.37616e+07	1.38499e+07	1.37132e+07
Sucrose	Saccharides	1.37645e+08	1.43116e+08	1.42648e+08	1.36119e+08	1.4843e+08	1.30729e+08	2.19347e+08	2.23444e+08	2.11492e+08	2.20078e+08	2.15132e+08	2.20231e+08	1.39384e+08	1.62122e+08	1.47419e+08	1.43868e+08	1.48178e+08	1.42819e+08	1.42204e+08	1.38737e+08	1.59146e+08	1.43592e+08	1.40684e+08	1.44576e+08
Mannitol	Saccharides	1.85192e+07	7.98427e+07	7.97498e+07	7.27931e+07	6.48101e+07	8.11379e+07	6.13995e+07	7.18057e+07	1.63887e+07	1.6256e+07	7.42788e+07	1.26026e+08	4.81051e+07	4.69266e+07	4.63425e+07	4.45304e+07	4.12733e+07	4.42097e+07	5.48891e+07	5.46281e+07	6.18457e+07	5.1912e+07	5.62137e+07	1.39372e+07
Glucosamine	Saccharides	1.47819e+08	1.3385e+08	1.32343e+08	1.32191e+08	1.34908e+08	1.34799e+08	1.64065e+08	1.64611e+08	1.69017e+08	1.76152e+08	1.63548e+08	1.68763e+08	6.83457e+07	6.80486e+07	6.80918e+07	6.67233e+07	1.78759e+07	7.17145e+07	7.7131e+07	8.07714e+07	8.02653e+07	7.59958e+07	7.68563e+07	7.95898e+07
Erythritol	Saccharides	3.24085e+07	3.13624e+07	3.41752e+07	3.86817e+07	3.28861e+07	3.17867e+07	3.55953e+07	3.56997e+07	3.96283e+07	3.90925e+07	4.03635e+07	4.05023e+07	2.64211e+07	3.38996e+07	2.44916e+07	2.75134e+07	4.04863e+07	2.73442e+07	3.2846e+07	3.44376e+07	3.21424e+07	4.53005e+07	3.50514e+07	3.37507e+07
D-Fructose	Saccharides	2.94441e+08	3.02763e+08	2.94811e+08	3.09524e+08	2.94187e+08	2.97346e+08	2.93376e+08	2.71972e+08	3.07226e+08	3.42993e+08	3.1549e+08	2.91993e+08	2.93972e+08	2.90627e+08	2.97179e+08	2.74381e+08	2.82302e+08	2.84315e+08	2.6476e+08	2.61068e+08	2.57127e+08	4.27547e+08	2.71581e+08	2.62313e+08
Deacetylisoipecoside	Saccharides	2.34125e+07	2.61904e+07	2.88411e+07	2.3841e+07	2.53246e+07	2.47062e+07	2.48526e+07	2.49508e+07	2.36511e+07	2.65208e+07	2.7674e+07	2.65609e+07	1.26532e+07	2.4539e+07	2.46025e+07	2.2241e+07	2.37007e+07	2.49148e+07	3.50488e+07	3.77682e+07	2.9677e+07	3.64265e+07	3.69153e+07	4.05347e+07
1-O,6-O-Digalloyl-beta-D-glucose	Saccharides	5.47218e+07	5.96066e+07	1.13024e+08	6.26568e+07	1.20475e+08	5.98986e+07	3.8789e+07	4.79081e+07	4.99742e+07	4.4296e+07	3.89548e+07	4.57173e+07	3.50795e+07	3.2969e+07	3.71412e+07	3.49624e+07	3.70176e+07	5.9135e+07	3.33392e+07	3.3147e+07	3.62444e+07	3.09189e+07	6.2712e+07	3.11455e+07
1-O-Galloyl-beta-D-glucose	Saccharides	9.17382e+07	9.15513e+07	9.31799e+07	8.85174e+07	8.47939e+07	8.89378e+07	9.01774e+07	8.93072e+07	9.3203e+07	9.40164e+07	9.10502e+07	9.24921e+07	1.67334e+08	1.61638e+08	1.60653e+08	1.62654e+08	1.68094e+08	1.56628e+08	1.54507e+08	1.4749e+08	1.51144e+08	1.52534e+08	1.49254e+08	1.45707e+08
Cellobiose	Saccharides	6.01504e+07	6.16739e+07	6.17245e+07	5.58116e+07	5.56671e+07	5.62278e+07	1.30277e+08	1.2429e+08	1.22904e+08	1.27211e+08	1.29671e+08	1.29774e+08	5.55639e+07	5.84293e+07	5.21221e+07	6.13923e+07	5.76414e+07	5.4762e+07	5.79697e+07	6.33103e+07	6.36857e+07	5.61877e+07	6.12049e+07	6.1472e+07
dTDP-4-amino-4,6-dideoxy-D-glucose	Saccharides	6.86039e+07	6.9326e+07	5.5295e+07	6.86571e+07	5.65855e+07	6.78401e+07	8.99619e+07	8.90832e+07	9.21129e+07	8.80755e+07	8.91635e+07	8.83557e+07	4.88884e+07	4.88122e+07	3.38873e+07	6.01098e+07	5.75208e+07	5.24013e+07	5.59463e+07	5.66591e+07	4.90895e+07	5.76351e+07	5.84328e+07	3.42531e+07
dTDP-4-oxo-2-deoxy-beta-L-xylose	Saccharides	5.58175e+07	5.65387e+07	5.58831e+07	5.63348e+07	5.58617e+07	5.53229e+07	5.06547e+07	4.8655e+07	5.53297e+07	5.29785e+07	4.12781e+07	5.18672e+07	5.06215e+07	6.34562e+07	3.49466e+07	6.23028e+07	6.49024e+07	6.42191e+07	6.00678e+07	5.98885e+07	6.41726e+07	6.16035e+07	6.4555e+07	6.43761e+07
Allose	Saccharides	1.63583e+07	4.34216e+07	6.94549e+07	5.89909e+07	6.0201e+07	3.56402e+07	3.0457e+07	5.28226e+07	4.06513e+07	4.18675e+07	6.47095e+07	5.86964e+07	5.23851e+07	4.88432e+07	6.16186e+07	7.07393e+07	5.89426e+07	3.69207e+07	2.05266e+07	1.39831e+07	2.76927e+07	2.79305e+07	4.65182e+07	5.2597e+07
Alpha-D-Glucose	Saccharides	8.59361e+06	2.67005e+07	7.78262e+06	1.91025e+07	2.10639e+07	2.47029e+07	7.83495e+06	2.19622e+07	7.87657e+06	8.01625e+07	7.67071e+06	8.08629e+06	7.15028e+06	6.76879e+06	2.55462e+07	3.07685e+07	3.5705e+07	4.33844e+06	3.89978e+06	1.29767e+07	4.31536e+06	6.70265e+06	1.97493e+07	2.80255e+07
2-Sulfotrehalose	Saccharides	7.30908e+06	6.32948e+06	7.39334e+06	5.78843e+06	7.26183e+06	7.21322e+06	8.34292e+06	1.07526e+07	8.38742e+06	3.14725e+06	9.27216e+06	9.48692e+06	1.05885e+07	1.56504e+07	1.93069e+07	8.18057e+06	2.11662e+07	1.85782e+07	1.34281e+07	1.1319e+07	1.06674e+07	9.85075e+06	1.15117e+07	1.4546e+07
6-Acetyl-D-glucose	Saccharides	722378	97204.2	1.06765e+06	809628	1.04858e+06	119380	60968.5	739151	649006	81163.7	647955	68360.5	1.72875e+07	1.7388e+07	1.75765e+07	1.66805e+07	1.8248e+07	1.67826e+07	1.71469e+07	1.63947e+07	1.69906e+07	1.63058e+07	1.61543e+07	1.66616e+07
p-Coumaroyl-D-glucose	Saccharides	5.37897e+06	5.09214e+06	6.28051e+06	6.13088e+06	5.46273e+06	5.2498e+06	7.99448e+06	6.80911e+06	8.38398e+06	7.60514e+06	7.80443e+06	7.62548e+06	1.4878e+07	1.71546e+07	1.72749e+07	1.49841e+07	1.77722e+07	1.7298e+07	1.28617e+07	1.27104e+07	1.16508e+07	1.20699e+07	1.31544e+07	1.09144e+07
1,2,6-Trigalloyl-beta-D-glucopyranose	Saccharides	6.43963e+09	6.46393e+09	6.01415e+09	5.92476e+09	5.46252e+09	5.7116e+09	6.86811e+09	6.16262e+09	6.71176e+09	6.65059e+09	7.00397e+09	6.83999e+09	4.36212e+09	3.91172e+09	4.4916e+09	4.07627e+09	4.35197e+09	4.61853e+09	4.14557e+09	4.35032e+09	4.6112e+09	4.49703e+09	4.47958e+09	4.32597e+09
Gallic acid	Organic acids and derivatives	5.7707e+08	2.79893e+08	5.31435e+08	5.79623e+08	2.92455e+08	3.83916e+08	3.23006e+08	3.19271e+08	3.18421e+08	3.06747e+08	3.4062e+08	5.83794e+08	7.16653e+08	6.68168e+08	3.46321e+08	3.47077e+08	5.6668e+08	4.03258e+08	3.61274e+08	6.38507e+08	6.081e+08	5.76265e+08	3.4813e+08	3.78153e+08
Ellagic acid	Organic acids and derivatives	1.52953e+08	6.1448e+07	6.74234e+07	1.59808e+07	6.06641e+07	3.09624e+07	1.6508e+08	1.43663e+07	6.0792e+07	5.79613e+07	7.28666e+07	5.92668e+07	6.77647e+07	7.11529e+07	7.028e+07	3.22631e+07	7.31272e+07	1.1119e+08	7.09303e+07	5.14835e+07	6.13839e+07	2.42608e+08	6.85859e+07	4.20959e+07
GMP	Organic acids and derivatives	3.64753e+07	4.05877e+07	4.32944e+07	3.88056e+07	4.62699e+07	4.47592e+07	5.52381e+07	5.57766e+07	5.40557e+07	4.5096e+07	5.61776e+07	5.38065e+07	3.04384e+07	2.59077e+07	3.23211e+07	3.41577e+07	2.39332e+07	2.97954e+07	3.0536e+07	3.19346e+07	3.21379e+07	2.87046e+07	2.76327e+07	3.13947e+07
Guanidinosuccinic acid	Organic acids and derivatives	4.57087e+07	3.77959e+07	3.799e+07	4.09445e+07	1.05654e+07	4.21587e+07	1.0903e+07	1.13361e+07	1.01559e+07	1.08763e+07	1.05229e+07	1.04789e+07	1.14432e+07	7.72976e+07	1.23182e+07	8.68347e+07	2.61785e+07	8.62662e+07	4.46202e+07	8.05965e+07	5.33063e+07	1.21581e+07	5.29403e+07	5.31921e+07
Homogentisic acid	Organic acids and derivatives	1.3756e+07	1.41332e+07	6.70286e+06	1.47526e+07	7.22294e+06	6.80584e+06	1.74437e+07	3.94856e+07	1.56099e+07	3.70024e+07	2.05363e+07	3.16948e+07	2.59653e+07	1.51141e+07	6.8497e+06	6.92086e+06	1.50134e+07	7.10718e+06	1.65269e+07	6.97682e+06	1.43177e+07	1.59267e+07	1.5841e+07	4.06993e+07
Homovanillic acid	Organic acids and derivatives	3.4599e+07	3.50389e+07	3.52017e+07	3.53042e+07	4.07732e+07	6.2183e+07	3.27646e+07	3.33031e+07	3.26242e+07	3.62427e+07	4.78991e+07	3.68702e+07	2.84315e+07	6.25282e+07	6.51837e+07	2.9692e+07	3.06932e+07	3.42166e+07	2.38427e+07	2.49478e+07	2.31365e+07	2.48614e+07	2.47887e+07	5.30213e+07
Dattelic acid	Organic acids and derivatives	1.55811e+07	1.48256e+07	1.44078e+07	1.63644e+07	1.45345e+07	1.4927e+07	2.07393e+07	1.76595e+07	2.01082e+07	1.89128e+07	2.11375e+07	1.89722e+07	1.73936e+07	1.58088e+07	1.6656e+07	1.39694e+07	1.53323e+07	1.58774e+07	2.3017e+07	2.43338e+07	2.33762e+07	2.47847e+07	2.28441e+07	2.21123e+07
Citric acid	Organic acids and derivatives	8.43209e+06	7.73297e+06	1.05668e+07	9.57507e+06	8.30158e+06	9.21033e+06	6.26836e+06	6.65043e+06	5.84202e+06	5.58342e+06	5.98131e+06	6.52497e+06	1.16953e+07	1.18705e+07	8.40297e+06	9.26248e+06	1.12761e+07	1.04969e+07	1.04175e+07	1.22036e+07	8.77541e+06	1.1042e+07	1.33662e+07	9.20632e+06
Isochlorogenic acid b	Organic acids and derivatives	3.42017e+07	3.88442e+07	3.38488e+07	1.2375e+07	3.50599e+07	3.34826e+07	2.97842e+07	1.92215e+07	2.96408e+07	2.49598e+07	2.76242e+07	8.00269e+06	4.23463e+07	1.76041e+07	5.74368e+07	3.59928e+07	4.43928e+07	5.66927e+07	3.61115e+07	1.41771e+07	5.00666e+07	5.26523e+07	4.57256e+07	4.44812e+07
Isocitric acid	Organic acids and derivatives	1.17881e+08	1.23281e+08	1.18891e+08	1.2343e+08	1.239e+08	1.20138e+08	1.09086e+08	9.95057e+07	1.1362e+08	1.08462e+08	1.03709e+08	1.07825e+08	1.18898e+08	1.26906e+08	1.25793e+08	1.1894e+08	1.18011e+08	1.70438e+08	1.0264e+08	1.19118e+08	1.04732e+08	1.14263e+08	1.15901e+08	1.67536e+08
Jasmonic acid	Organic acids and derivatives	4.32634e+07	4.24907e+07	3.99686e+07	4.12742e+07	4.0321e+07	4.10553e+07	2.26006e+07	1.867e+07	2.1962e+07	2.24976e+07	2.36935e+07	2.14428e+07	6.74354e+07	6.96998e+07	6.39968e+07	6.65931e+07	6.9683e+07	6.56991e+07	2.25311e+07	2.36549e+07	2.23677e+07	2.42985e+07	2.28967e+07	2.3145e+07
L-Malic acid	Organic acids and derivatives	2.47999e+07	4.83561e+07	2.05916e+07	5.00046e+07	1.93992e+07	2.14114e+07	2.56388e+07	2.01377e+07	2.02963e+07	1.79175e+07	1.83718e+07	4.46591e+07	6.95916e+07	2.97439e+07	6.64322e+07	7.36758e+07	6.79814e+07	2.70128e+07	5.80586e+07	2.21003e+07	3.69631e+07	2.81774e+07	2.957e+07	2.86232e+07
m-Coumaric acid	Organic acids and derivatives	4.92309e+07	4.63489e+07	4.77988e+07	4.87986e+07	4.8122e+07	4.78818e+07	4.87056e+07	4.17071e+07	4.6923e+07	4.73757e+07	4.70752e+07	4.6634e+07	2.64585e+07	2.69652e+07	5.8848e+07	5.18285e+07	2.60687e+07	2.38838e+07	1.6829e+07	2.26377e+07	1.70256e+07	5.55473e+07	2.32937e+07	6.04809e+06
Neochlorogenic acid	Organic acids and derivatives	7.27582e+07	8.22924e+07	7.21479e+07	7.13725e+07	6.9597e+07	7.86155e+07	9.74779e+07	9.06679e+07	9.69528e+07	1.02752e+08	1.00528e+08	1.07765e+08	7.8986e+07	7.1187e+07	7.34011e+07	7.51958e+07	7.55294e+07	1.91618e+07	7.62469e+07	8.21862e+07	7.87689e+07	8.16619e+07	7.73617e+07	7.84025e+07
Chlorogenic acid	Organic acids and derivatives	1.99887e+06	3.47896e+06	2.38916e+06	2.35579e+06	3.94575e+06	3.14556e+06	308060	1.63273e+06	2.40812e+06	222195	1.45253e+06	342020	9.09862e+06	7.39741e+06	9.35067e+06	7.05925e+06	8.97233e+06	1.09961e+07	8.63424e+06	8.33747e+06	1.01644e+07	7.14185e+06	7.95313e+06	9.8884e+06
Citramalic acid	Organic acids and derivatives	2.03255e+08	1.61374e+08	1.36864e+08	1.33408e+08	1.37807e+08	1.51294e+08	1.13437e+08	1.10915e+08	1.14774e+08	1.36499e+08	1.10997e+08	1.15508e+08	1.19047e+08	1.1304e+08	8.54545e+07	8.82853e+07	9.41636e+07	1.25014e+08	1.46258e+08	1.73924e+08	1.1611e+08	1.04491e+08	1.14687e+08	1.14346e+08
Cis-Aconitic acid	Organic acids and derivatives	3.35704e+08	3.8138e+08	3.64098e+08	3.31096e+08	3.454e+08	3.78499e+08	3.0415e+08	3.08381e+08	3.3541e+08	2.96938e+08	8.37283e+07	7.79406e+07	4.26753e+08	3.24366e+08	3.97745e+08	3.83207e+08	4.24066e+08	5.28758e+08	3.89891e+08	2.63523e+08	2.96906e+08	2.85576e+08	3.84017e+08	3.00581e+08
Vanillylmandelic acid	Organic acids and derivatives	3.08793e+06	3.14512e+06	4.41373e+06	3.00573e+06	4.63556e+06	3.27522e+06	2.53773e+06	2.44925e+06	2.51886e+06	3.52855e+06	2.4143e+06	2.50324e+06	2.08802e+06	2.03523e+06	3.43693e+06	2.05702e+06	3.44118e+06	3.15113e+06	5.49802e+06	3.38317e+06	3.36847e+06	3.46341e+06	3.45663e+06	3.30925e+06
Salicylic acid	Organic acids and derivatives	4.32538e+08	4.36312e+08	4.1775e+08	4.20281e+08	4.21998e+08	4.19885e+08	5.40627e+08	4.88426e+08	5.30373e+08	5.35174e+08	5.3968e+08	5.31367e+08	5.25936e+08	5.35846e+08	5.21022e+08	5.21489e+08	5.30529e+08	5.16695e+08	5.51724e+08	5.54795e+08	5.4645e+08	5.6212e+08	5.66685e+08	5.66254e+08
Valeric acid	Organic acids and derivatives	2.59178e+08	3.83089e+08	3.98626e+08	3.67776e+08	3.80837e+08	3.85133e+08	6.85183e+08	6.57161e+08	6.59201e+08	3.95548e+08	3.9795e+08	4.8786e+08	1.90358e+08	2.59151e+08	3.267e+08	1.6192e+08	3.46302e+08	1.83475e+08	5.01585e+08	4.96214e+08	2.34495e+08	5.10954e+08	5.06185e+08	5.05473e+08
Shikimic acid	Organic acids and derivatives	1.2153e+07	3.26974e+06	3.09654e+07	3.23785e+07	3.41583e+06	1.3134e+07	1.56446e+07	1.48774e+07	1.51982e+07	1.59341e+07	3.91085e+07	3.60925e+07	4.35508e+07	4.37207e+06	1.42024e+07	3.9129e+06	3.87252e+06	4.50165e+06	4.02977e+06	1.65999e+07	4.62439e+06	1.84198e+07	4.4592e+06	2.72124e+07
Succinic acid	Organic acids and derivatives	4.26614e+08	4.4811e+08	4.29923e+08	4.28673e+08	4.35932e+08	4.48604e+08	4.85908e+08	4.46151e+08	4.89972e+08	5.00422e+08	4.91819e+08	4.9014e+08	4.27035e+08	4.28394e+08	4.22447e+08	4.17746e+08	4.25075e+08	4.27926e+08	6.1542e+08	6.04434e+08	6.27651e+08	6.01381e+08	6.06382e+08	6.11475e+08
Syringic acid	Organic acids and derivatives	3.34932e+07	1.18399e+07	3.83018e+07	3.74534e+07	3.83656e+07	3.86341e+07	2.57658e+07	2.39575e+07	2.67285e+07	2.5188e+07	2.51471e+07	2.48631e+07	1.67765e+07	1.14266e+07	1.19038e+07	1.12258e+07	1.21566e+07	1.20612e+07	2.0697e+07	1.91315e+07	2.14178e+07	2.03172e+07	2.19849e+07	2.10067e+07
Trans-Cinnamate	Organic acids and derivatives	2.29246e+08	7.49873e+07	5.24292e+07	4.50355e+07	4.09031e+07	5.75609e+07	4.7397e+07	2.6225e+08	4.02442e+07	4.28074e+07	4.34246e+07	4.50815e+07	2.4864e+08	4.21011e+07	6.4515e+07	2.46255e+08	2.56593e+08	2.63065e+08	2.33323e+08	5.92947e+07	2.04748e+08	2.37119e+08	2.3428e+08	5.91082e+07
Trans-Ferulic acid	Organic acids and derivatives	7.76192e+07	7.86924e+07	7.67771e+07	7.55621e+07	7.0136e+07	7.44651e+07	8.2495e+07	7.81393e+07	8.18806e+07	8.18411e+07	8.13018e+07	8.52549e+07	960057	865032	874847	711735	977427	814841	1.45201e+06	1.38852e+06	1.31714e+06	1.26758e+06	1.3307e+06	1.44601e+06
Oxalacetic acid	Organic acids and derivatives	7.56911e+07	8.12567e+07	8.0153e+07	7.78185e+07	7.74193e+07	8.08252e+07	8.69633e+07	8.08628e+07	1.04516e+08	8.84821e+07	8.84811e+07	9.14019e+07	8.37913e+07	8.07486e+07	7.90767e+07	8.2257e+07	8.12553e+07	8.2158e+07	7.26693e+07	7.32895e+07	7.37751e+07	7.60585e+07	8.14131e+07	7.39967e+07
Oxoglutaric acid	Organic acids and derivatives	4.49057e+07	4.31679e+07	4.89349e+07	4.70495e+07	4.66836e+07	4.42887e+07	3.45736e+07	3.67439e+07	3.36682e+07	3.18936e+07	3.40465e+07	3.51135e+07	4.31021e+07	4.21978e+07	4.68652e+07	4.62274e+07	4.88383e+07	5.09279e+07	5.49724e+07	5.50307e+07	5.11795e+07	5.56984e+07	5.79505e+07	5.40754e+07
Pantothenic acid	Organic acids and derivatives	7.11004e+07	7.7128e+07	6.7638e+07	7.28645e+07	7.56928e+07	7.81236e+07	6.64049e+07	5.98932e+07	6.69788e+07	6.66575e+07	8.1308e+07	3.57536e+07	9.90579e+07	9.66168e+07	9.30308e+07	6.02129e+07	9.59128e+07	9.76846e+07	1.30103e+08	1.28509e+08	1.29115e+08	1.30888e+08	1.20458e+08	1.2829e+08
Pyruvic acid	Organic acids and derivatives	1.34001e+08	6.38582e+07	6.03035e+07	5.9928e+07	5.45831e+07	1.34439e+08	5.6975e+07	1.21895e+08	6.16423e+07	6.06615e+07	6.15329e+07	5.45367e+07	5.82548e+07	5.69405e+07	5.6465e+07	1.38298e+08	1.2812e+08	1.37541e+08	5.50233e+07	5.24096e+07	5.09764e+07	5.33608e+07	5.26626e+07	5.07611e+07
Caffeate	Organic acids and derivatives	2.40295e+07	2.31781e+07	2.16014e+07	2.43197e+07	2.38503e+07	2.25802e+07	2.70332e+07	2.30402e+07	2.8058e+07	2.51989e+07	2.5935e+07	2.74908e+07	621255	353045	408642	434331	474840	296784	545088	533958	569645	456599	455710	603497
Quinate	Organic acids and derivatives	2.91677e+07	4.32704e+07	2.82388e+07	3.67645e+07	2.76676e+07	2.9589e+07	3.82287e+07	3.6638e+07	4.28502e+07	3.43143e+07	3.75473e+07	4.07963e+07	4.04069e+07	4.36616e+07	3.60919e+07	4.08763e+07	3.73487e+07	4.19884e+07	3.40148e+07	3.47833e+07	3.14093e+07	3.73936e+07	3.68998e+07	4.12246e+07
3,4-Dihydroxymandelic acid	Organic acids and derivatives	1.76747e+08	6.67105e+08	9.39349e+08	7.42535e+08	1.47587e+08	7.1488e+08	7.62614e+08	7.46331e+08	8.69507e+08	8.14075e+08	7.83519e+08	7.53722e+08	5.40673e+08	1.70482e+08	6.31986e+08	1.00253e+08	9.38711e+07	7.89562e+08	7.63375e+08	1.14315e+08	7.81866e+08	8.64598e+08	9.45522e+07	8.3602e+08
Pelargonic acid	Organic acids and derivatives	4.53891e+06	4.64972e+06	4.55653e+06	4.58078e+06	4.43287e+06	4.58122e+06	4.4427e+06	3.80136e+06	4.30471e+06	5.13614e+06	5.00883e+06	4.53298e+06	1.09293e+07	1.13501e+07	1.08778e+07	9.84503e+06	1.09295e+07	1.12062e+07	1.02613e+07	1.10381e+07	1.01356e+07	1.05318e+07	1.18326e+07	1.06528e+07
Theobromine	Alkaloids	1.01771e+08	1.51869e+08	2.9013e+08	1.66256e+08	1.76939e+08	4.81802e+08	6.63422e+08	2.08618e+08	9.06581e+08	2.23924e+08	2.90595e+08	3.7182e+08	1.24369e+09	4.14074e+08	1.88258e+08	7.24066e+08	4.32451e+08	2.07602e+08	7.55311e+08	2.15275e+08	5.98709e+08	8.30946e+08	1.63881e+09	1.16744e+09
Caffeine	Alkaloids	1.45245e+10	1.65792e+10	2.01994e+10	1.69296e+10	1.33272e+10	2.77524e+10	2.90691e+10	2.45855e+10	2.37934e+10	3.91517e+10	2.06625e+10	1.91537e+10	4.06509e+09	3.50546e+10	1.99785e+10	1.74265e+10	2.43819e+10	2.08335e+10	1.02842e+10	1.02461e+10	1.79677e+10	2.04088e+10	4.69262e+09	2.99994e+10
Choline	Alkaloids	2.62366e+07	2.66301e+07	2.07435e+07	5.41049e+06	6.60521e+06	2.52017e+07	3.64829e+07	5.6656e+06	5.5774e+07	7.57048e+06	6.79283e+06	6.01126e+06	3.9866e+07	6.76229e+06	6.70698e+06	7.59955e+06	3.55181e+07	6.53484e+06	3.08523e+07	6.36875e+07	2.86355e+07	5.45447e+06	6.45572e+06	3.46134e+07
Betaine	Alkaloids	1.4677e+09	1.46364e+09	1.45257e+09	1.4018e+09	1.34738e+09	1.40424e+09	2.16347e+09	2.25091e+09	2.24709e+09	2.27189e+09	2.19688e+09	2.21264e+09	9.59475e+08	9.38778e+08	9.75382e+08	9.52595e+08	9.79252e+08	9.50859e+08	2.35845e+09	2.3655e+09	2.34317e+09	2.30295e+09	2.34427e+09	2.37203e+09
Phosphorylcholine	Alkaloids	4.05796e+08	4.04506e+08	3.9612e+08	3.93562e+08	3.97681e+08	3.70565e+08	4.37869e+08	4.46169e+08	4.40369e+08	4.46159e+08	4.31249e+08	4.334e+08	2.77402e+08	2.77693e+08	2.68113e+08	2.75792e+08	2.77629e+08	2.71955e+08	4.43534e+08	4.41465e+08	4.48669e+08	4.24761e+08	4.46173e+08	4.35208e+08
1-palmitoylglycerophosphocholine	Alkaloids	2.24172e+09	3.03756e+09	2.97974e+09	2.63501e+09	2.21335e+09	2.1348e+09	1.48595e+09	1.71236e+09	1.84939e+09	1.85601e+09	1.80359e+09	1.92085e+09	1.84774e+09	2.22796e+09	2.30841e+09	2.36746e+09	2.17852e+09	9.70066e+08	7.37625e+08	9.53059e+08	1.61487e+09	8.95048e+08	1.57678e+09	1.99704e+09
Riboflavin	Vitamins and derivatives	7.19723e+07	7.2525e+07	6.88304e+07	8.00194e+07	7.22269e+07	7.43119e+07	6.72203e+07	6.38991e+07	7.32862e+07	7.54593e+07	6.83687e+07	7.11898e+07	4.35172e+07	4.24863e+07	4.77685e+07	4.36986e+07	4.85705e+07	2.5312e+07	2.44981e+07	2.88197e+07	2.85231e+07	4.57007e+07	4.07936e+07	4.20547e+07
Vitamin D3	Vitamins and derivatives	3.19898e+07	5.13459e+07	5.02349e+07	4.5712e+07	3.74386e+07	3.91022e+07	3.9597e+07	3.82068e+07	4.0169e+07	4.07383e+07	5.26766e+07	4.46406e+07	5.36464e+07	4.94686e+07	5.93665e+07	5.62256e+07	5.92506e+07	3.15462e+07	1.74938e+07	1.21912e+07	4.5396e+07	2.73213e+07	2.62421e+07	5.94214e+07
Pyridoxine	Vitamins and derivatives	5.20071e+07	5.57434e+07	5.44445e+07	5.57291e+07	7.29001e+07	7.74534e+07	2.877e+07	2.87728e+07	3.19205e+07	5.4269e+07	3.22351e+07	4.64497e+07	2.25996e+07	2.44472e+07	2.56237e+07	2.43877e+07	2.21445e+07	2.14064e+07	2.02638e+07	2.059e+07	3.54482e+07	2.27248e+07	3.43256e+07	3.77281e+07
Nicotinic acid	Vitamins and derivatives	1.60064e+08	2.00136e+08	1.65853e+08	1.66693e+08	1.55384e+08	1.62415e+08	1.43431e+08	1.51371e+08	1.58208e+08	1.58325e+08	1.58142e+08	1.49863e+08	1.55204e+08	1.62061e+08	1.57371e+08	1.47164e+08	1.56236e+08	1.52009e+08	1.56929e+08	1.57896e+08	1.61955e+08	1.58593e+08	1.56867e+08	1.5819e+08
1-Methylxanthine	Nucleotides and derivatives	8.81164e+07	1.1063e+08	6.95369e+07	1.39539e+08	8.43052e+07	9.43532e+07	9.9806e+07	1.0262e+08	1.96904e+08	1.06785e+08	1.99984e+08	1.13226e+08	1.29253e+08	1.14946e+08	8.41377e+07	9.23011e+07	1.25532e+08	1.08227e+08	1.19072e+08	1.0632e+08	8.13894e+07	1.06092e+08	1.03888e+08	1.0248e+08
Adenine	Nucleotides and derivatives	8.61224e+08	8.47335e+08	7.947e+08	8.1086e+08	8.51142e+08	8.38369e+08	5.1514e+08	4.50129e+08	4.84744e+08	5.22879e+08	5.18144e+08	4.98553e+08	2.90332e+08	2.82574e+08	2.85651e+08	2.99443e+08	2.82542e+08	2.77363e+08	4.4838e+08	4.43815e+08	4.27401e+08	4.56151e+08	4.48165e+08	4.26823e+08
AMP	Nucleotides and derivatives	3.02399e+08	3.00937e+08	2.6365e+08	2.52863e+08	2.7384e+08	2.62302e+08	2.89359e+08	2.12912e+08	2.88367e+08	2.94326e+08	2.47807e+08	2.59055e+08	1.76582e+08	1.95297e+08	1.85269e+08	1.64053e+08	1.64997e+08	1.7205e+08	2.67021e+08	2.70249e+08	2.40475e+08	2.05205e+08	2.25799e+08	2.16802e+08
Guanine	Nucleotides and derivatives	1.842e+08	1.86751e+08	1.91765e+08	1.89527e+08	1.9328e+08	1.97442e+08	1.6212e+08	1.58232e+08	1.58318e+08	1.58978e+08	1.50882e+08	1.58902e+08	7.84231e+07	7.46684e+07	7.59805e+07	7.07524e+07	7.59119e+07	7.24673e+07	1.27633e+08	1.28006e+08	1.29582e+08	1.26376e+08	1.31097e+08	1.30378e+08
Guanosine	Nucleotides and derivatives	3.06312e+08	3.16618e+08	3.16009e+08	3.58763e+08	3.6102e+08	3.24424e+08	2.60435e+08	2.85653e+08	2.54036e+08	2.56463e+08	2.54354e+08	2.53017e+08	1.27042e+08	1.20802e+08	1.18984e+08	1.20271e+08	1.16553e+08	1.16219e+08	2.01438e+08	2.00559e+08	2.11312e+08	2.00989e+08	1.99794e+08	2.10088e+08
3-Methylxanthine	Nucleotides and derivatives	9.63873e+07	4.55488e+07	4.95992e+07	4.99355e+07	5.03557e+07	5.33787e+07	8.52617e+07	6.13082e+07	5.78095e+07	5.89048e+07	5.66023e+07	6.66203e+07	1.07473e+08	1.05068e+08	1.46615e+08	1.06011e+08	1.07443e+08	1.078e+08	1.32364e+08	1.32435e+08	2.21345e+08	1.33543e+08	1.67515e+08	1.35982e+08
Cytosine	Nucleotides and derivatives	3.66355e+07	2.9864e+07	1.2982e+07	2.55563e+07	5.87497e+06	4.28557e+07	4.95637e+07	9.03589e+07	5.09754e+07	1.33738e+07	1.0459e+08	1.42647e+07	1.69586e+07	3.21508e+07	9.87163e+07	1.80851e+07	1.1821e+08	6.49272e+07	4.67263e+07	1.67705e+07	3.1355e+07	1.1046e+08	1.56054e+07	6.1966e+07
Dihydrothymine	Nucleotides and derivatives	6.33063e+06	2.71515e+07	6.47208e+06	1.7295e+07	7.0581e+06	1.76801e+07	4.19777e+07	1.6675e+07	7.64645e+06	5.74374e+06	5.02734e+07	8.4287e+06	8.27848e+06	1.97498e+07	5.54136e+06	2.17445e+07	9.42049e+06	9.41189e+06	2.23086e+07	3.07656e+07	2.89161e+07	3.12495e+07	3.82153e+07	3.06006e+07
Dihydrouracil	Nucleotides and derivatives	1.78969e+07	1.65962e+07	1.78495e+07	1.25333e+08	8.10378e+07	1.7989e+07	9.74511e+07	1.83587e+07	1.69266e+07	7.18292e+07	6.50306e+07	1.8857e+07	4.28376e+07	1.02935e+08	5.36719e+07	6.17751e+07	7.36187e+07	4.34131e+07	1.61896e+07	1.61337e+07	8.61958e+07	5.03911e+07	1.62119e+07	6.86455e+07
D-Ribulose-5-phosphate	Nucleotides and derivatives	3.84414e+07	4.12824e+07	4.04965e+07	4.14767e+07	3.84204e+07	4.36581e+07	4.42882e+07	4.29485e+07	4.68826e+07	4.5278e+07	4.61319e+07	4.18326e+07	4.00287e+07	3.87413e+07	3.89446e+07	3.91639e+07	3.93828e+07	3.83666e+07	3.04727e+07	3.4183e+07	3.48453e+07	3.16652e+07	3.14131e+07	3.42118e+07
Hypoxanthine	Nucleotides and derivatives	2.83868e+07	2.4182e+07	2.75543e+07	2.63773e+07	2.57318e+07	2.6723e+07	5.42391e+06	2.24266e+07	2.39203e+07	2.18252e+07	2.43193e+07	2.19462e+07	4.53866e+07	4.37569e+07	4.22417e+07	4.19127e+07	4.34449e+07	4.34201e+07	1.17685e+07	1.23839e+07	1.16012e+07	1.18293e+07	1.30917e+07	1.15888e+07
Inosine	Nucleotides and derivatives	1.13525e+07	1.01855e+07	1.02206e+07	1.06766e+07	1.02288e+07	1.09204e+07	1.0896e+07	1.06891e+07	1.17961e+07	1.2516e+07	1.24992e+07	1.14233e+07	3.14141e+06	3.99575e+06	4.80557e+06	3.17057e+06	3.78973e+06	3.46045e+06	3.21561e+06	4.67678e+06	3.68847e+06	3.11631e+06	3.83758e+06	3.16846e+06
Nicotinamide ribotide	Nucleotides and derivatives	1.9606e+07	2.14441e+07	1.60312e+07	1.88842e+07	1.46659e+07	1.68643e+07	2.24272e+07	2.17107e+07	2.38726e+07	2.57408e+07	2.63799e+07	3.08715e+07	1.3442e+07	1.32083e+07	1.73326e+07	1.73775e+07	1.679e+07	1.44233e+07	1.63105e+07	1.95819e+07	1.62048e+07	1.65958e+07	1.44009e+07	1.66327e+07
Nicotinate-D-ribonucleoside	Nucleotides and derivatives	2.06497e+08	2.09806e+08	2.11245e+08	2.00269e+08	2.07578e+08	2.10967e+08	2.37537e+08	2.43851e+08	2.53109e+08	2.70272e+08	2.51515e+08	2.41357e+08	1.3897e+08	1.21712e+08	1.26725e+08	1.2328e+08	1.29778e+08	1.18712e+08	1.3875e+08	1.4316e+08	1.36904e+08	1.2516e+08	1.29975e+08	1.37022e+08
Paraxanthine	Nucleotides and derivatives	6.0071e+09	5.2228e+09	5.86203e+09	5.81312e+09	5.2812e+09	5.55713e+09	6.31439e+09	5.79064e+09	6.1373e+09	6.39316e+09	5.9351e+09	6.57652e+09	5.06287e+09	4.88268e+09	4.98714e+09	4.1731e+09	4.70866e+09	4.61915e+09	5.03394e+09	4.8104e+09	4.83364e+09	4.61441e+09	4.91737e+09	4.96034e+09
Ribose-1,5-bisphosphate	Nucleotides and derivatives	9.48535e+06	1.19888e+07	8.26821e+06	7.89278e+06	7.81813e+06	8.93607e+06	1.37882e+07	9.7031e+06	8.40691e+06	8.04148e+06	8.00471e+06	7.96988e+06	6.19503e+06	5.5534e+06	5.46565e+06	3.88764e+06	5.73209e+06	5.99369e+06	6.19744e+06	4.58637e+06	4.8894e+06	4.49028e+06	5.42009e+06	4.22821e+06
Thymidine	Nucleotides and derivatives	3.67321e+06	8.56755e+06	3.42812e+06	2.91056e+06	4.34842e+06	4.98938e+06	4.1102e+06	4.41541e+06	4.25441e+06	4.00733e+06	4.56352e+06	4.32703e+06	3.48922e+06	4.07208e+06	4.19299e+06	3.85865e+06	3.85249e+06	3.63371e+06	3.85846e+06	4.02113e+06	4.04605e+06	5.19143e+06	4.0054e+06	2.88067e+06
Uridine	Nucleotides and derivatives	1.64833e+08	1.69236e+08	2.16459e+08	1.63478e+08	1.68658e+08	1.69276e+08	1.45906e+08	1.08511e+08	1.18727e+08	1.14793e+08	1.5079e+08	1.47693e+08	6.8654e+07	6.64103e+07	8.81537e+07	8.85921e+07	9.0496e+07	6.60795e+07	1.04468e+08	1.30522e+08	1.05034e+08	1.05078e+08	1.34041e+08	1.01426e+08
Xanthine	Nucleotides and derivatives	2.2617e+07	2.36664e+07	2.26529e+07	2.2791e+07	2.21837e+07	2.31568e+07	1.47066e+07	1.40508e+07	1.44599e+07	1.51473e+07	1.50701e+07	1.6751e+07	1.15209e+07	1.35059e+07	1.53739e+07	1.34569e+07	1.39283e+07	1.43793e+07	1.94976e+07	1.90481e+07	1.93631e+07	1.94064e+07	2.02335e+07	1.93261e+07
Xanthosine	Nucleotides and derivatives	397447	604466	887238	556847	139347	634287	581947	1.5006e+06	639683	627533	712665	1.31644e+06	846100	1.05861e+06	627609	2.70886e+06	837385	584692	1.19729e+06	1.11446e+06	1.0673e+06	665385	973059	886825
Xanthurenic acid	Nucleotides and derivatives	1.74463e+07	1.81165e+07	1.83585e+07	1.72291e+07	1.81242e+07	1.79912e+07	2.00415e+07	1.74769e+07	1.92455e+07	1.93401e+07	2.0133e+07	1.9167e+07	1.45562e+07	1.52898e+07	1.47033e+07	1.46979e+07	1.56307e+07	1.43605e+07	1.60592e+07	1.66823e+07	1.70748e+07	1.66713e+07	1.67076e+07	1.70492e+07
