# Supplementary material for: Untargeted Metabolomics and Transcriptomics Reveal the Mechanism of Metabolite Differences in Spring Tender Shoots of Tea Plants of Different Ages
Source: Foods. 2022 Aug 2;11(15):2303. doi: 10.3390/foods11152303 (PMC9368032; doi:10.3390/foods11152303)
Supplement: Supplementary file 1 [file foods-11-02303-s001.zip › Table S3.xlsx]

## Sheet: Wulv 1
Differential metabolite name	Differential metabolite species	log2FC (WL-40/wl-7)	regulated
Astragalin	Flavonoids	0.68828	up
Naringenin-7-O-beta-D-glucoside	Flavonoids	0.273783	up
Naringenin	Flavonoids	0.336203	up
Isowertin-2-rhamnoside	Flavonoids	0.362335	up
Isoelemicin	Flavonoids	1.19228	up
Myricetin	Flavonoids	0.37027	up
Leucodelphinidin	Flavonoids	0.504781	up
Betaine	Flavonoids	0.640436	up
Rutin	Flavonoids	0.393743	up
Quercetin-3-6-malonyl-glucoside	Flavonoids	0.447072	up
Quercetin	Flavonoids	0.488418	up
Delphinidin-3-rutinoside	Flavonoids	0.354823	up
Dihydromyricetin	Flavonoids	0.9946	up
Dihydroquercetin	Flavonoids	0.26113	up
Catechin	Flavonoids	0.923371	up
Hesperetin	Flavonoids	0.328092	up
Epigallocatechin	Flavonoids	1.3558	up
Epicatechin	Flavonoids	0.713744	up
Corniculatusin	Flavonoids	0.0658605	up
Pentahydroxyflavanone	Flavonoids	0.330422	up
(-)-alpha-Curcumene	Flavonoids	0.149384	up
Carglumic acid	Amino acids and derivatives	0.13163	up
L-Glutamine	Amino acids and derivatives	2.19291	up
Sarcosine	Amino acids and derivatives	0.0757991	up
Citrulline	Amino acids and derivatives	0.562669	up
Dimethylglycine	Amino acids and derivatives	0.133482	up
L-2,4-diaminobutyric acid	Amino acids and derivatives	0.415935	up
Sucrose	Saccharides	0.624493	up
p-Coumaroyl-D-glucose	Saccharides	0.442459	up
Erythritol	Saccharides	0.182716	up
Cellobiose	Saccharides	1.10993	up
Glucosamine	Saccharides	0.299856	up
dTDP-4-amino-4,6-dideoxy-D-glucose	Saccharides	0.490077	up
L-Fucose	Saccharides	0.0987785	up
Neochlorogenic acid	Organic acids and derivatives	0.432262	up
Valeric acid	Organic acids and derivatives	0.612376	up
Oxalacetic acid	Organic acids and derivatives	0.199715	up
Homogentisic acid	Organic acids and derivatives	1.25289	up
Trans-Ferulic acid	Organic acids and derivatives	0.111046	up
Salicylic acid	Organic acids and derivatives	0.309372	up
Succinic acid	Organic acids and derivatives	0.158013	up
Caffeate	Organic acids and derivatives	0.159237	up
Dattelic acid	Organic acids and derivatives	0.371368	up
Nicotinamide ribotide	Nucleotides and derivatives	0.473458	up
Nicotinate-D-ribonucleoside	Nucleotides and derivatives	0.269476	up
GMP	Nucleotides and derivatives	0.377049	up
Phosphorylcholine	Nucleotides and derivatives	0.136572	up
Xanthurenic acid	Nucleotides and derivatives	0.107337	up
D-Ribulose-5-phosphate	Nucleotides and derivatives	0.154912	up
Paraxanthine	Nucleotides and derivatives	0.135223	up
Isovitexin	Flavonoids	-2.19961	down
Apigenin	Flavonoids	-0.212254	down
L-Histidine	Amino acids and derivatives	-1.22289	down
L-Lysine	Amino acids and derivatives	-0.382582	down
Pyroglutamic acid	Amino acids and derivatives	-1.67718	down
Glutathione	Amino acids and derivatives	-0.627777	down
epsilon-gamma-L-Glutamyl-L-lysine	Amino acids and derivatives	-2.03152	down
Beta-Leucine	Amino acids and derivatives	-0.337801	down
Beta-Alanyl-L-lysine	Amino acids and derivatives	-0.555788	down
S-Adenosylhomocysteine	Amino acids and derivatives	-0.203996	down
N-Acetylornithine	Amino acids and derivatives	-0.270894	down
N-Acetylglutamic acid	Amino acids and derivatives	-0.341475	down
N-Acetylmethionine	Amino acids and derivatives	-0.579179	down
N-Acetyl-L-phenylalanine	Amino acids and derivatives	-0.111813	down
N-Formyl-L-glutamic acid	Amino acids and derivatives	-0.62468	down
N6,N6,N6-Trimethyl-L-lysine	Amino acids and derivatives	-0.555246	down
L-Isoleucine	Amino acids and derivatives	-0.215839	down
L-Asparagine	Amino acids and derivatives	-0.860551	down
L-Aspartic acid	Amino acids and derivatives	-0.538735	down
L-Threonine	Amino acids and derivatives	-0.103798	down
L-Serine	Amino acids and derivatives	-0.16988	down
L-Tyrosine	Amino acids and derivatives	-0.117725	down
L-Targinine	Amino acids and derivatives	-1.0649	down
L-Theanine	Amino acids and derivatives	-0.764623	down
L-Cysteine	Amino acids and derivatives	-0.33387	down
L-beta-Phenylalanine	Amino acids and derivatives	-0.280266	down
D-beta-Phenylalanine	Amino acids and derivatives	-1.67593	down
Isocitric acid	Organic acids and derivatives	-0.1826	down
Jasmonic acid	Organic acids and derivatives	-0.926783	down
Chlorogenic acid	Organic acids and derivatives	-1.41734	down
Guanidinosuccinic acid	Organic acids and derivatives	-1.69156	down
Oxoglutaric acid	Organic acids and derivatives	-0.426393	down
Citric acid	Organic acids and derivatives	-0.53867	down
Citramalic acid	Organic acids and derivatives	-0.401221	down
Pyridoxine	Vitamins and derivatives	-0.649914	down
Lacto-N-tetraose	Saccharides	-0.44462	down
Adenine	Nucleotides and derivatives	-0.741494	down
Uridine	Nucleotides and derivatives	-0.429596	down
Guanine	Nucleotides and derivatives	-0.260126	down
Guanosine	Nucleotides and derivatives	-0.347904	down
Xanthine	Nucleotides and derivatives	-0.599968	down
1-palmitoylglycerophosphocholine	Nucleotides and derivatives	-0.565523	down

## Sheet: Screening results of DEMs from 
Differential metabolite name	Differential metabolite species	log2FC (GC-40/GC-7)	regulated
Betaine	Flavonoids	1.29107	up
Isoelemicin	Flavonoids	0.535746	up
Vanillin	Flavonoids	0.158081	up
Apigenin	Flavonoids	0.429823	up
Umbelliferone	Flavonoids	0.417017	up
Herniarin	Flavonoids	0.0711263	up
Quercetin-3-galactoside	Flavonoids	0.33865	up
Quercetin-3-6-malonyl-glucoside	Flavonoids	0.596227	up
Quercetin	Flavonoids	0.195672	up
Delphinidin-3,7-di-O-beta-D-glucoside	Flavonoids	0.338713	up
Hesperetin	Flavonoids	1.36411	up
Epigallocatechin	Flavonoids	0.140603	up
Aesculetin	Flavonoids	0.0812131	up
L-Histidine	Amino acids and derivatives	0.889501	up
Sarcosine	Amino acids and derivatives	0.442445	up
Citrulline	Amino acids and derivatives	0.35378	up
Glutathione	Amino acids and derivatives	0.319646	up
L-Homoserine	Amino acids and derivatives	0.137345	up
Dimethylglycine	Amino acids and derivatives	0.113994	up
Saccharopine	Amino acids and derivatives	0.759602	up
Beta-Alanyl-L-lysine	Amino acids and derivatives	0.327688	up
S-Adenosylhomocysteine	Amino acids and derivatives	0.437484	up
O-Acetyl-L-homoserine	Amino acids and derivatives	0.13822	up
N-Acetylornithine	Amino acids and derivatives	0.175968	up
N-Acetylglutamic acid	Amino acids and derivatives	0.179408	up
N-Acetylmethionine	Amino acids and derivatives	0.644101	up
N-Acetyl-L-phenylalanine	Amino acids and derivatives	0.209013	up
N-methyl-L-glutamic Acid	Amino acids and derivatives	0.153708	up
N6,N6,N6-Trimethyl-L-lysine	Amino acids and derivatives	0.0804696	up
L-Aspartic acid	Amino acids and derivatives	0.260955	up
L-Threonine	Amino acids and derivatives	0.144638	up
L-Serine	Amino acids and derivatives	0.188664	up
L-Phenylalanine	Amino acids and derivatives	0.065386	up
L-Targinine	Amino acids and derivatives	0.0483056	up
L-Glutamine	Amino acids and derivatives	1.57758	up
L-Theanine	Amino acids and derivatives	0.133123	up
Valeric acid	Organic acids and derivatives	0.908244	up
Succinic acid	Organic acids and derivatives	0.52478	up
Salicylic acid	Organic acids and derivatives	0.0872655	up
Trans-Ferulic acid	Organic acids and derivatives	0.656364	up
Syringic acid	Organic acids and derivatives	0.72127	up
Pantothenic acid	Organic acids and derivatives	0.500243	up
Oxoglutaric acid	Organic acids and derivatives	0.241771	up
Dattelic acid	Organic acids and derivatives	0.563672	up
Deacetylisoipecoside	Saccharides	0.705867	up
Lacto-N-tetraose	Saccharides	0.565283	up
L-Fucose	Saccharides	0.103303	up
Guanine	Nucleotides and derivatives	0.786449	up
Guanosine	Nucleotides and derivatives	0.766006	up
Phosphorylcholine	Nucleotides and derivatives	0.679207	up
Adenine	Nucleotides and derivatives	0.625743	up
Dihydrothymine	Nucleotides and derivatives	1.29593	up
AMP	Nucleotides and derivatives	0.429843	up
Naringenin-7-O-beta-D-glucoside	Flavonoids	-0.254912	down
Cis-Dihydroquercetin	Flavonoids	-0.23632	down
Afzelin	Flavonoids	-1.7508	down
Catechin	Flavonoids	-0.0754234	down
Corniculatusin	Flavonoids	-0.206009	down
(-)-alpha-Curcumene	Flavonoids	-0.160404	down
epsilon-gamma-L-Glutamyl-L-lysine	Amino acids and derivatives	-0.257193	down
N-Acetyl-D-phenylalanine	Amino acids and derivatives	-0.219644	down
Carglumic acid	Amino acids and derivatives	-0.0916898	down
L-Tyrosine	Amino acids and derivatives	-0.0694559	down
L-Cysteine	Amino acids and derivatives	-0.334666	down
L-beta-Phenylalanine	Amino acids and derivatives	-0.124005	down
3-Hydroxy-L-phenylalanine	Amino acids and derivatives	-2.03399	down
p-Coumaroyl-D-glucose	Saccharides	-0.437666	down
Allose	Saccharides	-0.799778	down
1-O-Galloyl-beta-D-glucose	Saccharides	-0.117415	down
Cis-Aconitic acid	Organic acids and derivatives	-0.371708	down
Jasmonic acid	Organic acids and derivatives	-1.53718	down
Oxalacetic acid	Organic acids and derivatives	-0.116906	down
Hypoxanthine	Nucleotides and derivatives	-1.84808	down
D-Ribulose-5-phosphate	Nucleotides and derivatives	-0.25371	down

## Sheet: Common differential metabolites
Common differential metabolites name	Common differential metabolites species	log2FC (WL-40/wl-7)	regulated	log2FC (WL-40/wl-7)	regulated
Naringenin-7-O-beta-D-glucoside	Flavonoids	0.273783	up	-0.254912	down
Catechin	Flavonoids	0.923371	up	-0.0754234	down
Corniculatusin	Flavonoids	0.0658605	up	-0.206009	down
(-)-alpha-Curcumene	Flavonoids	0.149384	up	-0.160404	down
Carglumic acid	Amino acids and derivatives	0.13163	up	-0.0916898	down
p-Coumaroyl-D-glucose	Saccharides	0.442459	up	-0.437666	down
Oxalacetic acid	Organic acids and derivatives	0.199715	up	-0.116906	down
D-Ribulose-5-phosphate	Nucleotides and derivatives	0.154912	up	-0.25371	down
Apigenin	Flavonoids	-0.212254	down	0.429823	up
L-Histidine	Amino acids and derivatives	-1.22289	down	0.889501	up
Glutathione	Amino acids and derivatives	-0.627777	down	0.319646	up
Beta-Alanyl-L-lysine	Amino acids and derivatives	-0.555788	down	0.327688	up
S-Adenosylhomocysteine	Amino acids and derivatives	-0.203996	down	0.437484	up
N-Acetylornithine	Amino acids and derivatives	-0.270894	down	0.175968	up
N-Acetylglutamic acid	Amino acids and derivatives	-0.341475	down	0.179408	up
N-Acetylmethionine	Amino acids and derivatives	-0.579179	down	0.644101	up
N-Acetyl-L-phenylalanine	Amino acids and derivatives	-0.111813	down	0.209013	up
N6,N6,N6-Trimethyl-L-lysine	Amino acids and derivatives	-0.555246	down	0.0804696	up
L-Aspartic acid	Amino acids and derivatives	-0.538735	down	0.260955	up
L-Threonine	Amino acids and derivatives	-0.103798	down	0.144638	up
L-Serine	Amino acids and derivatives	-0.16988	down	0.188664	up
L-Targinine	Amino acids and derivatives	-1.0649	down	0.0483056	up
L-Theanine	Amino acids and derivatives	-0.764623	down	0.133123	up
Oxoglutaric acid	Organic acids and derivatives	-0.426393	down	0.241771	up
Lacto-N-tetraose	Saccharides	-0.44462	down	0.565283	up
Adenine	Nucleotides and derivatives	-0.741494	down	0.625743	up
Guanine	Nucleotides and derivatives	-0.260126	down	0.786449	up
Guanosine	Nucleotides and derivatives	-0.347904	down	0.766006	up
Isoelemicin	Flavonoids	1.19228	up	0.535746	up
Betaine	Flavonoids	0.640436	up	1.29107	up
Quercetin-3-6-malonyl-glucoside	Flavonoids	0.447072	up	0.596227	up
Quercetin	Flavonoids	0.488418	up	0.195672	up
Hesperetin	Flavonoids	0.328092	up	1.36411	up
Epigallocatechin	Flavonoids	1.3558	up	0.140603	up
Sarcosine	Amino acids and derivatives	0.0757991	up	0.442445	up
Citrulline	Amino acids and derivatives	0.562669	up	0.35378	up
L-Glutamine	Amino acids and derivatives	2.19291	up	1.57758	up
Dimethylglycine	Amino acids and derivatives	0.133482	up	0.113994	up
Valeric acid	Organic acids and derivatives	0.612376	up	0.908244	up
Succinic acid	Organic acids and derivatives	0.158013	up	0.52478	up
Salicylic acid	Organic acids and derivatives	0.309372	up	0.0872655	up
Trans-Ferulic acid	Organic acids and derivatives	0.111046	up	0.656364	up
Dattelic acid	Organic acids and derivatives	0.371368	up	0.563672	up
L-Fucose	Saccharides	0.0987785	up	0.103303	up
Phosphorylcholine	Nucleotides and derivatives	0.136572	up	0.679207	up
Jasmonic acid	Organic acids and derivatives	-0.926783	down	-1.53718	down
epsilon-gamma-L-Glutamyl-L-lysine	Amino acids and derivatives	-2.03152	down	-0.257193	down
L-Tyrosine	Amino acids and derivatives	-0.117725	down	-0.0694559	down
L-Cysteine	Amino acids and derivatives	-0.33387	down	-0.334666	down
L-beta-Phenylalanine	Amino acids and derivatives	-0.280266	down	-0.124005	down
